# Supplementary material for: N-(5-Eth­oxy-1,3,4-thia­diazol-2-yl)benzamide
Source: Acta Crystallogr Sect E Struct Rep Online. 2012 Jan 31;68(Pt 2):o544. doi: 10.1107/S1600536812002978 (PMC3275282; doi:10.1107/S1600536812002978)
Supplement: Supplementary file 1 [file e-68-0o544-sup1.cif]

##############################################################################
#                                                                            #
# This CIF contains the data in a paper accepted for publication in          #
# Acta Crystallographica Section E. It conforms to the requirements of       #
# Notes for Authors for Acta Crystallographica Section E, and has been       #
# peer reviewed under the auspices of the IUCr Commission on Journals.       #
#                                                                            #
# Full details of the Crystallographic Information File format               #
# are given in the paper "The Crystallographic Information File (CIF):       #
# a New Standard Archive File for Crystallography" by S. R. Hall, F. H.      #
# Allen and I. D. Brown [Acta Cryst. (1991), A47, 655-685].                  #
#                                                                            #
# The current version of the core CIF dictionary is obtainable from          #
# ftp://ftp.iucr.org/pub/cif_core.dic.                                       #
#                                                                            #
# Software is freely available for graphical display of the structure(s)     #
# in this CIF. For information consult the CIF software page                 #
# http://www.iucr.org/resources/cif/software.                                #
#                                                                            #
# This file may be used for bona fide research purposes within the           #
# scientific community so long as proper attribution is given to the journal # 
# article from which it was obtained.                                        #
#                                                                            #
##############################################################################
data_global
_audit_creation_method     'WinGX routine CIF_UPDATE'
_audit_conform_dict_name     cif_core.dic
_audit_conform_dict_version     2.4
_journal_data_validation_number     ?
_journal_date_recd_electronic     2012-01-20
_journal_date_accepted     2012-01-24
_journal_name_full     'Acta Crystallographica, Section E'
_journal_year     2012
_journal_volume     68
_journal_issue      2
_journal_page_first     o544
_journal_page_last     o544
_journal_paper_category     QO
_journal_paper_doi     10.1107/S1600536812002978
_journal_coeditor_code     IS5058
_publ_contact_author_name     'Sung Kwon Kang'
_publ_contact_author_address
;
Department of Chemistry
Chungnam National University
Daejeon 305-764
Republic of Korea
;
_publ_contact_author_email     skkang@cnu.ac.kr
_publ_contact_author_fax      8E307(4)
_publ_contact_author_phone      8E307(4)
_publ_section_title
;
<i>N</i>-(5-Ethoxy-1,3,4-thiadiazol-2-yl)benzamide
;
loop_
    _publ_author_name
    _publ_author_footnote
    _publ_author_address
    'Kang, Sung Kwon' .
;
Department of Chemistry,
Chungnam National University,
Daejeon 305-764,
Republic of Korea
;
    'Cho, Nam Sook' .
;
Department of Chemistry,
Chungnam National University,
Daejeon 305-764,
Republic of Korea
;
    'Jeon, Min Kyeong' .
;
Department of Chemistry,
Chungnam National University,
Daejeon 305-764,
Republic of Korea
;
data_I
_audit_creation_method     'WinGX routine CIF_UPDATE'
_chemical_name_systematic
;
<i>N</i>-(5-Ethoxy-1,3,4-thiadiazol-2-yl)benzamide
;
_chemical_formula_moiety     'C11 H11 N3 O2 S'
_chemical_formula_sum     'C11 H11 N3 O2 S'
_chemical_formula_iupac     'C11 H11 N3 O2 S'
_chemical_formula_weight     249.29
_symmetry_cell_setting     monoclinic
_symmetry_space_group_name_H-M     'P 21/c'
_symmetry_space_group_name_Hall     '-P 2ybc'
loop_
    _symmetry_equiv_pos_as_xyz
    'x, y, z'
    '-x, y+1/2, -z+1/2'
    '-x, -y, -z'
    'x, -y-1/2, z-1/2'
_cell_length_a     3.9797(5)
_cell_length_b     20.138(3)
_cell_length_c     14.4305(18)
_cell_angle_alpha     90
_cell_angle_beta     92.036(2)
_cell_angle_gamma     90
_cell_volume     1155.8(2)
_cell_formula_units_Z     4
_cell_measurement_reflns_used     1448
_cell_measurement_theta_min     2.82
_cell_measurement_theta_max     18.73
_cell_measurement_temperature     296(2)
_exptl_crystal_description     needle
_exptl_crystal_colour     colourless
_exptl_crystal_size_max     0.27
_exptl_crystal_size_mid     0.12
_exptl_crystal_size_min     0.11
_exptl_crystal_density_diffrn     1.433
_exptl_crystal_density_method     'not measured'
_exptl_crystal_F_000     520
_exptl_absorpt_coefficient_mu     0.273
_exptl_absorpt_correction_type     multi-scan
_exptl_absorpt_process_details     '(SADABS; Bruker, 2002)'
_exptl_absorpt_correction_T_min     0.956
_exptl_absorpt_correction_T_max     0.965
_exptl_special_details     ?
_diffrn_ambient_temperature     296(2)
_diffrn_radiation_type     MoK\a
_diffrn_radiation_wavelength     0.71073
_diffrn_radiation_monochromator     graphite
_diffrn_measurement_device_type     'Bruker SMART CCD area-detector'
_diffrn_measurement_method     '\f and \w scans'
_diffrn_reflns_number     22225
_diffrn_reflns_av_R_equivalents     0.1144
_diffrn_reflns_theta_min     1.74
_diffrn_reflns_theta_max     28.35
_diffrn_reflns_theta_full     28.35
_diffrn_measured_fraction_theta_max     0.999
_diffrn_measured_fraction_theta_full     0.999
_diffrn_reflns_limit_h_min     -5
_diffrn_reflns_limit_h_max     5
_diffrn_reflns_limit_k_min     -26
_diffrn_reflns_limit_k_max     26
_diffrn_reflns_limit_l_min     -19
_diffrn_reflns_limit_l_max     19
_refine_special_details
;
Refinement of <i>F</i>^2^ against ALL reflections. The weighted <i>R</i>-factor
<i>wR</i> and goodness of fit <i>S</i> are based on <i>F</i>^2^, conventional
<i>R</i>-factors <i>R</i> are based on <i>F</i>, with <i>F</i> set to zero for
negative <i>F</i>^2^. The threshold expression of <i>F</i>^2^ >
\s(<i>F</i>^2^) is used only for calculating <i>R</i>-factors(gt) <i>etc</i>.
and is not relevant to the choice of reflections for refinement.
<i>R</i>-factors based on <i>F</i>^2^ are statistically about twice as large
as those based on <i>F</i>, and <i>R</i>- factors based on ALL data will be
even larger.
;
_reflns_number_total     2891
_reflns_number_gt     1287
_reflns_threshold_expression     I>2\s(I)
_refine_ls_structure_factor_coef     Fsqd
_refine_ls_matrix_type     full
_refine_ls_R_factor_all     0.1094
_refine_ls_R_factor_gt     0.0403
_refine_ls_wR_factor_ref     0.0806
_refine_ls_goodness_of_fit_ref     0.744
_refine_ls_restrained_S_all     0.744
_refine_ls_number_reflns     2891
_refine_ls_number_parameters     158
_refine_ls_number_restraints     0
_refine_ls_hydrogen_treatment     mixed
_refine_ls_weighting_scheme     calc
_refine_ls_weighting_details
                 'calc w=1/[\s^2^(Fo^2^)+(0.0257P)^2^] where P=(Fo^2^+2Fc^2^)/3'
_atom_sites_solution_hydrogens     geom
_atom_sites_solution_primary     direct
_atom_sites_solution_secondary     difmap
_refine_ls_shift/su_max     0
_refine_ls_shift/su_mean     0
_refine_diff_density_max     0.185
_refine_diff_density_min     -0.194
_refine_ls_extinction_method     none
loop_
    _atom_type_symbol
    _atom_type_description
    _atom_type_scat_dispersion_real
    _atom_type_scat_dispersion_imag
    _atom_type_scat_source
    C C 0.0033 0.0016 'International Tables Vol C Tables 4.2.6.8 and 6.1.1.4'
    H H 0 0 'International Tables Vol C Tables 4.2.6.8 and 6.1.1.4'
    N N 0.0061 0.0033 'International Tables Vol C Tables 4.2.6.8 and 6.1.1.4'
    O O 0.0106 0.006 'International Tables Vol C Tables 4.2.6.8 and 6.1.1.4'
    S S 0.1246 0.1234 'International Tables Vol C Tables 4.2.6.8 and 6.1.1.4'
_computing_data_collection     'SMART (Bruker, 2002)'
_computing_cell_refinement     'SAINT (Bruker, 2002)'
_computing_data_reduction     'SAINT (Bruker, 2002)'
_computing_structure_solution     'SHELXS97 (Sheldrick, 2008)'
_computing_structure_refinement     'SHELXL97 (Sheldrick, 2008)'
_computing_molecular_graphics     'ORTEP-3 (Farrugia, 1997)'
_computing_publication_material     'WinGX (Farrugia, 1999)'
loop_
    _atom_site_type_symbol
    _atom_site_label
    _atom_site_fract_x
    _atom_site_fract_y
    _atom_site_fract_z
    _atom_site_U_iso_or_equiv
    _atom_site_adp_type
    _atom_site_calc_flag
    _atom_site_refinement_flags
    _atom_site_occupancy
    _atom_site_disorder_assembly
    _atom_site_disorder_group
    S S1 0.39663(15) 0.34946(3) 0.62317(4) 0.04682(18) Uani d . 1 . .
    C C2 0.2359(5) 0.42298(9) 0.57867(14) 0.0375(5) Uani d . 1 . .
    N N3 0.2325(5) 0.42812(8) 0.48901(12) 0.0467(5) Uani d . 1 . .
    N N4 0.3654(5) 0.37174(8) 0.44715(11) 0.0473(5) Uani d . 1 . .
    C C5 0.4558(5) 0.32859(10) 0.50836(14) 0.0411(5) Uani d . 1 . .
    N N6 0.1165(5) 0.47337(9) 0.63320(12) 0.0433(5) Uani d . 1 . .
    H H6 0.021(6) 0.5057(12) 0.6040(16) 0.082(9) Uiso d . 1 . .
    C C7 0.1183(5) 0.46904(10) 0.72786(14) 0.0398(5) Uani d . 1 . .
    O O8 0.2192(4) 0.41880(7) 0.76704(9) 0.0545(4) Uani d . 1 . .
    C C9 -0.0024(5) 0.52767(10) 0.77924(14) 0.0399(5) Uani d . 1 . .
    C C10 -0.1415(6) 0.51700(12) 0.86450(15) 0.0549(7) Uani d . 1 . .
    H H10 -0.1629 0.4739 0.8868 0.066 Uiso calc R 1 . .
    C C11 -0.2486(6) 0.56979(13) 0.91657(16) 0.0608(7) Uani d . 1 . .
    H H11 -0.3439 0.5623 0.9736 0.073 Uiso calc R 1 . .
    C C12 -0.2143(6) 0.63343(13) 0.88413(16) 0.0621(7) Uani d . 1 . .
    H H12 -0.288 0.6691 0.919 0.075 Uiso calc R 1 . .
    C C13 -0.0712(6) 0.64450(11) 0.80031(16) 0.0606(7) Uani d . 1 . .
    H H13 -0.0444 0.6877 0.7791 0.073 Uiso calc R 1 . .
    C C14 0.0330(6) 0.59171(10) 0.74726(15) 0.0491(6) Uani d . 1 . .
    H H14 0.1268 0.5994 0.6901 0.059 Uiso calc R 1 . .
    O O15 0.5894(4) 0.26919(7) 0.49063(10) 0.0541(4) Uani d . 1 . .
    C C16 0.6596(6) 0.25697(10) 0.39481(14) 0.0516(6) Uani d . 1 . .
    H H16A 0.8359 0.2865 0.3751 0.062 Uiso calc R 1 . .
    H H16B 0.4597 0.2649 0.3559 0.062 Uiso calc R 1 . .
    C C17 0.7689(6) 0.18619(11) 0.38643(15) 0.0639(7) Uani d . 1 . .
    H H17A 0.8181 0.1769 0.3231 0.096 Uiso calc R 1 . .
    H H17B 0.5922 0.1574 0.4057 0.096 Uiso calc R 1 . .
    H H17C 0.9666 0.1789 0.4251 0.096 Uiso calc R 1 . .
loop_
    _atom_site_aniso_label
    _atom_site_aniso_U_11
    _atom_site_aniso_U_22
    _atom_site_aniso_U_33
    _atom_site_aniso_U_12
    _atom_site_aniso_U_13
    _atom_site_aniso_U_23
    S1 0.0621(4) 0.0364(3) 0.0421(3) 0.0089(3) 0.0035(3) 0.0037(3)
    C2 0.0460(14) 0.0303(12) 0.0362(12) 0.0008(10) 0.0005(10) -0.0005(10)
    N3 0.0673(14) 0.0351(11) 0.0377(11) 0.0110(9) 0.0004(9) -0.0021(9)
    N4 0.0638(14) 0.0364(11) 0.0417(11) 0.0106(9) 0.0004(9) -0.0033(9)
    C5 0.0478(15) 0.0334(12) 0.0420(13) 0.0021(11) 0.0024(11) -0.0026(11)
    N6 0.0624(14) 0.0343(11) 0.0330(11) 0.0088(10) -0.0004(9) 0.0006(9)
    C7 0.0406(14) 0.0376(13) 0.0411(13) -0.0021(10) 0.0011(10) 0.0030(11)
    O8 0.0763(12) 0.0425(9) 0.0445(9) 0.0106(8) 0.0006(8) 0.0078(7)
    C9 0.0428(14) 0.0421(13) 0.0348(12) 0.0002(11) -0.0010(10) -0.0013(11)
    C10 0.0631(18) 0.0525(16) 0.0492(15) -0.0006(13) 0.0017(12) -0.0016(12)
    C11 0.0647(18) 0.0749(19) 0.0436(15) -0.0008(15) 0.0128(12) -0.0064(14)
    C12 0.0724(19) 0.0667(19) 0.0470(16) 0.0162(15) -0.0007(13) -0.0157(14)
    C13 0.090(2) 0.0438(15) 0.0480(15) 0.0117(14) -0.0032(14) -0.0036(13)
    C14 0.0667(17) 0.0426(14) 0.0381(13) 0.0023(12) 0.0013(11) -0.0005(11)
    O15 0.0777(12) 0.0369(9) 0.0483(10) 0.0159(8) 0.0091(8) -0.0015(7)
    C16 0.0564(17) 0.0477(15) 0.0510(15) 0.0077(12) 0.0056(12) -0.0087(12)
    C17 0.0682(18) 0.0512(16) 0.0720(18) 0.0097(13) -0.0032(14) -0.0174(13)
_geom_special_details
;
All e.s.d.'s (except the e.s.d. in the dihedral angle between two l.s. planes)
are estimated using the full covariance matrix. The cell e.s.d.'s are taken
into account individually in the estimation of e.s.d.'s in distances, angles
and torsion angles; correlations between e.s.d.'s in cell parameters are only
used when they are defined by crystal symmetry. An approximate (isotropic)
treatment of cell e.s.d.'s is used for estimating e.s.d.'s involving l.s.
planes.
;
loop_
    _geom_bond_atom_site_label_1
    _geom_bond_atom_site_label_2
    _geom_bond_site_symmetry_2
    _geom_bond_distance
    _geom_bond_publ_flag
    S1 C2 . 1.727(2) ?
    S1 C5 . 1.733(2) ?
    C2 N3 . 1.298(2) ?
    C2 N6 . 1.379(2) ?
    N3 N4 . 1.399(2) ?
    N4 C5 . 1.282(2) ?
    C5 O15 . 1.337(2) ?
    N6 C7 . 1.368(2) ?
    N6 H6 . 0.86(2) ?
    C7 O8 . 1.220(2) ?
    C7 C9 . 1.483(3) ?
    C9 C14 . 1.379(3) ?
    C9 C10 . 1.384(3) ?
    C10 C11 . 1.378(3) ?
    C10 H10 . 0.93 ?
    C11 C12 . 1.373(3) ?
    C11 H11 . 0.93 ?
    C12 C13 . 1.373(3) ?
    C12 H12 . 0.93 ?
    C13 C14 . 1.382(3) ?
    C13 H13 . 0.93 ?
    C14 H14 . 0.93 ?
    O15 C16 . 1.442(2) ?
    C16 C17 . 1.496(3) ?
    C16 H16A . 0.97 ?
    C16 H16B . 0.97 ?
    C17 H17A . 0.96 ?
    C17 H17B . 0.96 ?
    C17 H17C . 0.96 ?
loop_
    _geom_angle_atom_site_label_1
    _geom_angle_atom_site_label_2
    _geom_angle_atom_site_label_3
    _geom_angle_site_symmetry_1
    _geom_angle_site_symmetry_3
    _geom_angle
    _geom_angle_publ_flag
    C2 S1 C5 . . 85.05(10) ?
    N3 C2 N6 . . 121.25(18) ?
    N3 C2 S1 . . 115.45(15) ?
    N6 C2 S1 . . 123.31(16) ?
    C2 N3 N4 . . 112.03(16) ?
    C5 N4 N3 . . 110.73(17) ?
    N4 C5 O15 . . 125.34(19) ?
    N4 C5 S1 . . 116.75(16) ?
    O15 C5 S1 . . 117.92(15) ?
    C7 N6 C2 . . 122.22(19) ?
    C7 N6 H6 . . 121.7(16) ?
    C2 N6 H6 . . 115.7(16) ?
    O8 C7 N6 . . 120.35(19) ?
    O8 C7 C9 . . 122.38(19) ?
    N6 C7 C9 . . 117.26(19) ?
    C14 C9 C10 . . 119.5(2) ?
    C14 C9 C7 . . 122.6(2) ?
    C10 C9 C7 . . 117.9(2) ?
    C11 C10 C9 . . 120.4(2) ?
    C11 C10 H10 . . 119.8 ?
    C9 C10 H10 . . 119.8 ?
    C12 C11 C10 . . 119.8(2) ?
    C12 C11 H11 . . 120.1 ?
    C10 C11 H11 . . 120.1 ?
    C11 C12 C13 . . 120.1(2) ?
    C11 C12 H12 . . 120 ?
    C13 C12 H12 . . 120 ?
    C12 C13 C14 . . 120.3(2) ?
    C12 C13 H13 . . 119.8 ?
    C14 C13 H13 . . 119.8 ?
    C9 C14 C13 . . 119.9(2) ?
    C9 C14 H14 . . 120.1 ?
    C13 C14 H14 . . 120.1 ?
    C5 O15 C16 . . 115.34(15) ?
    O15 C16 C17 . . 107.87(17) ?
    O15 C16 H16A . . 110.1 ?
    C17 C16 H16A . . 110.1 ?
    O15 C16 H16B . . 110.1 ?
    C17 C16 H16B . . 110.1 ?
    H16A C16 H16B . . 108.4 ?
    C16 C17 H17A . . 109.5 ?
    C16 C17 H17B . . 109.5 ?
    H17A C17 H17B . . 109.5 ?
    C16 C17 H17C . . 109.5 ?
    H17A C17 H17C . . 109.5 ?
    H17B C17 H17C . . 109.5 ?
loop_
    _geom_hbond_atom_site_label_D
    _geom_hbond_atom_site_label_H
    _geom_hbond_atom_site_label_A
    _geom_hbond_site_symmetry_A
    _geom_hbond_distance_DH
    _geom_hbond_distance_HA
    _geom_hbond_distance_DA
    _geom_hbond_angle_DHA
    N6 H6 N3 3_566 0.86(2) 2.12(2) 2.967(3) 169(2)
_iucr_refine_instructions_details
;
TITL [C11 H11 N3 O2 S] in P2(1)/c
CELL 0.71073   3.9797  20.1376  14.4305  90.000  92.036  90.000
ZERR   4.00   0.0005   0.0025   0.0018   0.000   0.002   0.000
LATT  1
SYMM -X, 0.5+Y, 0.5-Z
SFAC C H N O S
UNIT 44 44 12 8 4
ACTA
HTAB
EQIV $1 -x, -y+1, -z+1
HTAB N6 N3_$1
L.S. 5
BOND $H
FMAP 2
PLAN -5
MPLA 5 S1 > C5
MPLA 7 C7 > C14
WGHT    0.025700
FVAR       0.21679
S1    5    0.396627    0.349457    0.623167    11.00000    0.06214    0.03637 =
         0.04208    0.00369    0.00346    0.00885
C2    1    0.235915    0.422978    0.578668    11.00000    0.04603    0.03029 =
         0.03618   -0.00051    0.00048    0.00084
N3    3    0.232488    0.428118    0.489007    11.00000    0.06727    0.03512 =
         0.03768   -0.00209    0.00037    0.01100
N4    3    0.365387    0.371739    0.447145    11.00000    0.06380    0.03636 =
         0.04167   -0.00328    0.00040    0.01061
C5    1    0.455847    0.328588    0.508364    11.00000    0.04778    0.03345 =
         0.04205   -0.00256    0.00243    0.00207
N6    3    0.116532    0.473367    0.633201    11.00000    0.06236    0.03431 =
         0.03303    0.00058   -0.00043    0.00879
H6    2    0.021021    0.505701    0.603957    11.00000    0.08173
C7    1    0.118290    0.469041    0.727858    11.00000    0.04056    0.03763 =
         0.04114    0.00302    0.00108   -0.00213
O8    4    0.219219    0.418799    0.767038    11.00000    0.07634    0.04249 =
         0.04446    0.00779    0.00061    0.01061
C9    1   -0.002386    0.527667    0.779238    11.00000    0.04283    0.04205 =
         0.03478   -0.00134   -0.00097    0.00016
C10   1   -0.141547    0.516998    0.864499    11.00000    0.06309    0.05251 =
         0.04922   -0.00159    0.00168   -0.00059
AFIX  43
H10   2   -0.162937    0.473931    0.886797    11.00000   -1.20000
AFIX   0
C11   1   -0.248638    0.569790    0.916573    11.00000    0.06467    0.07487 =
         0.04359   -0.00635    0.01279   -0.00083
AFIX  43
H11   2   -0.343943    0.562322    0.973560    11.00000   -1.20000
AFIX   0
C12   1   -0.214301    0.633431    0.884127    11.00000    0.07243    0.06666 =
         0.04698   -0.01572   -0.00071    0.01624
AFIX  43
H12   2   -0.288023    0.669091    0.918961    11.00000   -1.20000
AFIX   0
C13   1   -0.071246    0.644505    0.800307    11.00000    0.08968    0.04380 =
         0.04797   -0.00361   -0.00323    0.01166
AFIX  43
H13   2   -0.044377    0.687731    0.779127    11.00000   -1.20000
AFIX   0
C14   1    0.033022    0.591709    0.747257    11.00000    0.06670    0.04258 =
         0.03812   -0.00048    0.00130    0.00234
AFIX  43
H14   2    0.126842    0.599377    0.690122    11.00000   -1.20000
AFIX   0
O15   4    0.589389    0.269190    0.490631    11.00000    0.07767    0.03691 =
         0.04829   -0.00151    0.00911    0.01588
C16   1    0.659552    0.256972    0.394807    11.00000    0.05639    0.04774 =
         0.05097   -0.00870    0.00564    0.00769
AFIX  23
H16A  2    0.835870    0.286478    0.375052    11.00000   -1.20000
H16B  2    0.459714    0.264864    0.355923    11.00000   -1.20000
AFIX   0
C17   1    0.768923    0.186192    0.386426    11.00000    0.06819    0.05119 =
         0.07198   -0.01742   -0.00319    0.00974
AFIX  33
H17A  2    0.818121    0.176850    0.323097    11.00000   -1.50000
H17B  2    0.592162    0.157416    0.405665    11.00000   -1.50000
H17C  2    0.966649    0.178905    0.425140    11.00000   -1.50000
HKLF 4
REM  [C11 H11 N3 O2 S] in P2(1)/c
REM R1 =  0.0403 for   1287 Fo > 4sig(Fo)  and  0.1094 for all   2891 data
REM    158 parameters refined using      0 restraints
END
WGHT      0.0257      0.0000
REM Highest difference peak  0.185,  deepest hole -0.194,  1-sigma level  0.045
Q1    1  -0.2333  0.6939  0.9268  11.00000  0.05    0.19
Q2    1   1.2094  0.1815  0.3664  11.00000  0.05    0.17
Q3    1  -0.0395  0.4315  0.4820  11.00000  0.05    0.16
Q4    1   0.4056  0.7252  0.7470  11.00000  0.05    0.16
Q5    1  -0.0209  0.4692  0.9082  11.00000  0.05    0.15
;
