# Supplementary material for: N-(5-Eth­oxy-1,3,4-thia­diazol-2-yl)benzamide
Source: Acta Crystallogr Sect E Struct Rep Online. 2012 Jan 31;68(Pt 2):o544. doi: 10.1107/S1600536812002978 (PMC3275282; doi:10.1107/S1600536812002978)
Supplement: Supplementary file 2 [file e-68-0o544-Isup2.hkl]

#
# h,k,l, Fc-squared, Fo-squared, sigma(Fo-squared) and status flag
#
data_I
_shelx_title ' [C11 H11 N3 O2 S] in P2(1)/c'
_shelx_refln_list_code          4
_shelx_F_calc_maximum      238.07
_exptl_crystal_F_000       520.00
_reflns_d_resolution_high  0.7484
 
loop_
 _symmetry_equiv_pos_as_xyz
 'x, y, z'
 '-x, y+1/2, -z+1/2'
 '-x, -y, -z'
 'x, -y-1/2, z-1/2'
 
_cell_length_a     3.9797
_cell_length_b    20.1376
_cell_length_c    14.4305
_cell_angle_alpha  90.000
_cell_angle_beta   92.036
_cell_angle_gamma  90.000
 
_shelx_F_squared_multiplier     1.000
 
loop_
 _refln_index_h
 _refln_index_k
 _refln_index_l
 _refln_F_squared_calc
 _refln_F_squared_meas
 _refln_F_squared_sigma
 _refln_observed_status
   1   0   0      105.43      110.34      8.69 o
   2   0   0      265.15      325.85     16.80 o
   3   0   0        1.37       -9.35     10.06 o
   4   0   0       13.31       16.17     16.54 o
   5   0   0       34.92       43.98     30.15 o
   1   1   0     2714.40     2926.94     42.94 o
   2   1   0       37.38       31.52      6.94 o
   3   1   0       52.66       45.80     11.80 o
   4   1   0       41.11       38.28     13.87 o
   5   1   0        2.93       -0.15     19.14 o
   0   2   0     1882.35     1343.63    369.87 o
   1   2   0    12148.98    11927.06    292.36 o
   2   2   0      223.37      235.41     13.68 o
   3   2   0      103.77      111.66     14.78 o
   4   2   0       19.53       16.86     12.56 o
   5   2   0        1.85       10.04     20.14 o
   1   3   0    21357.94    20541.08    201.17 o
   2   3   0      106.55      101.94     10.12 o
   3   3   0       22.84       16.66      9.01 o
   4   3   0       30.52       38.69     16.12 o
   5   3   0        0.55      -11.15     17.54 o
   0   4   0     1779.90     1333.74    354.65 o
   1   4   0     1219.38     1243.88     17.40 o
   2   4   0      119.83      125.81     11.13 o
   3   4   0       22.01       18.38      8.64 o
   4   4   0        4.25       -6.69     10.85 o
   5   4   0       20.79       24.79     21.05 o
   1   5   0        9.15        5.62      5.01 o
   2   5   0     3963.36     3945.46     47.15 o
   3   5   0      870.02      922.98     28.16 o
   4   5   0       11.16       21.45     13.45 o
   5   5   0        1.60       -0.75     17.85 o
   0   6   0      115.62       93.91      9.44 o
   1   6   0        0.31       -1.78      4.59 o
   2   6   0     1161.49     1159.88     21.60 o
   3   6   0        1.86       -1.17      7.54 o
   4   6   0      121.97      109.53     19.63 o
   5   6   0        0.13        9.95     19.23 o
   1   7   0      393.76      389.23     13.61 o
   2   7   0        3.20        3.53      5.30 o
   3   7   0      578.41      594.16     29.83 o
   4   7   0        2.31       -5.40     12.39 o
   5   7   0        2.71        5.92     19.46 o
   0   8   0       83.94       75.53      9.59 o
   1   8   0      252.30      275.44     13.94 o
   2   8   0      604.72      610.15     17.21 o
   3   8   0       58.90       54.01     12.46 o
   4   8   0      150.77      139.99     23.80 o
   5   8   0        0.14       -0.84     19.40 o
   1   9   0      183.80      196.43     12.15 o
   2   9   0       62.90       74.66     10.71 o
   3   9   0      709.70      706.21     31.76 o
   4   9   0        0.32       -8.87     12.37 o
   5   9   0        8.07       13.49     22.99 o
   0  10   0     2561.84     2571.89     41.54 o
   1  10   0     1503.03     1536.77     26.74 o
   2  10   0       71.83       66.31     10.64 o
   3  10   0       65.79       69.35     14.88 o
   4  10   0       58.66       51.67     18.47 o
   1  11   0      564.93      545.79     17.48 o
   2  11   0      327.24      331.90     19.71 o
   3  11   0       52.58       50.27     13.81 o
   4  11   0       28.57       25.37     16.41 o
   0  12   0     1324.76     1358.61     33.77 o
   1  12   0      165.45      175.95     12.83 o
   2  12   0       71.67       54.65     10.94 o
   3  12   0        0.43        2.36     10.99 o
   4  12   0       19.81        6.22     14.76 o
   1  13   0      135.30      114.72     10.44 o
   2  13   0      232.46      234.83     17.83 o
   3  13   0        8.86        4.46     11.13 o
   4  13   0        3.60        7.57     14.82 o
   0  14   0      565.12      549.72     25.64 o
   1  14   0      215.10      139.66     29.18 o
   2  14   0      224.50      202.63     18.43 o
   3  14   0        0.99        4.00     11.60 o
   4  14   0        0.82       -3.07     14.28 o
   1  15   0     1327.98     1160.49     80.44 o
   2  15   0        0.27        8.23      9.59 o
   3  15   0        7.61        4.18     11.66 o
   4  15   0       14.53       -3.12     16.11 o
   0  16   0      481.21      511.59     33.68 o
   1  16   0       70.90       53.55     11.24 o
   2  16   0      311.45      320.53     30.63 o
   3  16   0        5.36        2.68     14.09 o
   4  16   0       32.70       41.80     24.74 o
   1  17   0      298.17      259.34     24.71 o
   2  17   0       77.18       96.98     22.56 o
   3  17   0       37.78       39.41     20.26 o
   4  17   0        1.30       10.12     21.20 o
   0  18   0     1131.78     1118.33     52.66 o
   1  18   0      275.15      275.29     26.57 o
   2  18   0       15.38        8.04     14.63 o
   3  18   0        3.89       -7.57     16.26 o
   1  19   0        0.01        0.12     10.61 o
   2  19   0       20.71       25.58     17.14 o
   3  19   0       55.06       40.44     21.99 o
   0  20   0      195.85      175.61     31.45 o
   1  20   0       83.29       94.57     20.58 o
   2  20   0       73.07       56.64     21.47 o
   3  20   0       27.52        8.25     19.20 o
   1  21   0        2.69       -4.36     14.24 o
   2  21   0       84.29       89.98     25.32 o
   3  21   0       21.10       11.74     20.81 o
   0  22   0       33.09       22.77     28.34 o
   1  22   0        2.04       -5.96     14.40 o
   2  22   0        6.92       16.96     19.06 o
   3  22   0        0.55       -3.43     19.95 o
   1  23   0      106.68      111.34     27.14 o
   2  23   0        4.47       10.83     19.27 o
   0  24   0       67.87       94.32     42.24 o
   1  24   0        0.72        3.62     19.11 o
   2  24   0       14.15       -5.42     21.19 o
   1  25   0       35.03       14.99     22.71 o
   0  26   0       58.13       45.50     37.32 o
   1  26   0       21.09       21.49     24.68 o
  -5   1   1        1.36        5.55     18.04 o
  -4   1   1       24.95       38.19     14.02 o
  -3   1   1      141.31      144.88     16.98 o
  -2   1   1       84.26       90.95      9.34 o
  -1   1   1       71.91       75.84      5.61 o
   0   1   1     2812.99     2863.41     34.48 o
   1   1   1     3350.26     3529.57     57.17 o
   2   1   1        0.76       -2.85      4.11 o
   3   1   1       54.88       78.35     12.96 o
   4   1   1        8.27        3.73     11.55 o
   5   1   1        1.76       -7.93     19.03 o
  -5   2   1        0.09        7.98     19.14 o
  -4   2   1        0.13       -0.11     11.08 o
  -3   2   1      306.52      333.04     22.74 o
  -2   2   1      155.10      146.32     11.43 o
  -1   2   1     8124.10     7950.35     93.48 o
   0   2   1      125.32      124.41      4.58 o
   1   2   1       13.74        8.87      2.95 o
   2   2   1     1905.86     1964.99     31.39 o
   3   2   1       22.16       22.76      9.53 o
   4   2   1      108.60      114.43     19.12 o
   5   2   1        6.11       -1.58     20.82 o
  -5   3   1        6.00        7.58     17.11 o
  -4   3   1      108.53      133.75     22.09 o
  -3   3   1      173.87      185.05     17.67 o
  -2   3   1      135.41      124.45     11.07 o
  -1   3   1     7006.77     6810.57     56.48 o
   0   3   1     2192.26     2249.54     23.76 o
   1   3   1     2578.42     2460.96     34.19 o
   2   3   1     2596.86     2597.09    101.66 o
   3   3   1        0.48       -3.50      7.87 o
   4   3   1        9.45        9.87     13.03 o
   5   3   1        7.89        3.58     19.45 o
  -5   4   1       10.09       -1.09     18.22 o
  -4   4   1       18.75       24.06     14.27 o
  -3   4   1       14.47       15.54      9.33 o
  -2   4   1     1059.04     1037.10     26.00 o
  -1   4   1      189.48      172.15      8.97 o
   0   4   1       44.90       27.02      4.50 o
   1   4   1      256.74      254.66      9.65 o
   2   4   1        3.98       -4.94      4.94 o
   3   4   1      356.07      382.32     22.23 o
   4   4   1        0.87       -3.84     11.43 o
   5   4   1       14.03       11.62     19.70 o
  -5   5   1       11.68        6.49     19.15 o
  -4   5   1        0.07      -10.31     10.79 o
  -3   5   1       36.53       29.21      8.20 o
  -2   5   1       61.03       50.95      8.58 o
  -1   5   1      964.10      960.23     16.87 o
   0   5   1       35.42       46.26      4.74 o
   1   5   1        0.71        2.32      3.49 o
   2   5   1      460.54      448.76     14.50 o
   3   5   1       35.88       45.53     10.39 o
   4   5   1       16.65        9.99     12.48 o
   5   5   1        0.32        7.59     18.09 o
  -5   6   1       26.92       23.73     21.81 o
  -4   6   1        8.71        2.57     12.07 o
  -3   6   1       16.13        8.84      7.60 o
  -2   6   1     2009.15     1982.89     27.10 o
  -1   6   1     1175.92     1129.46     18.38 o
   0   6   1      443.66      436.62     10.57 o
   1   6   1      386.09      357.42     12.77 o
   2   6   1      525.42      514.32     16.33 o
   3   6   1      425.10      403.07     25.25 o
   4   6   1        1.33       -0.59     12.10 o
   5   6   1        3.27       -3.66     18.95 o
  -5   7   1        0.00      -11.25     17.67 o
  -4   7   1       76.71      103.62     19.51 o
  -3   7   1      284.22      298.80     22.52 o
  -2   7   1       78.84       79.58      8.79 o
  -1   7   1     1747.71     1849.01     29.46 o
   0   7   1       13.42       10.24      4.36 o
   1   7   1       58.72       54.50      6.82 o
   2   7   1     1276.13     1260.63     24.05 o
   3   7   1        8.56       11.48      9.43 o
   4   7   1       14.24        6.09     13.39 o
   5   7   1        2.72       -8.42     18.31 o
  -5   8   1        0.74      -10.60     17.85 o
  -4   8   1       61.16       65.54     18.80 o
  -3   8   1      268.45      274.00     21.77 o
  -2   8   1     1425.59     1456.11     31.01 o
  -1   8   1     1682.67     1723.20     23.20 o
   0   8   1      567.93      566.98     13.48 o
   1   8   1        8.98        7.38      5.01 o
   2   8   1      272.19      268.09     13.25 o
   3   8   1      409.20      422.77     26.67 o
   4   8   1      141.47      144.58     24.65 o
   5   8   1        3.66        3.47     18.18 o
  -5   9   1        0.20        8.19     22.41 o
  -4   9   1        3.54        9.75     14.07 o
  -3   9   1        0.62       -2.85      8.66 o
  -2   9   1       62.01       53.14      9.63 o
  -1   9   1       20.81       20.58      5.34 o
   0   9   1        0.43        4.29      4.42 o
   1   9   1       61.19       49.03      7.26 o
   2   9   1      124.39      121.84     12.46 o
   3   9   1       82.39       84.81     15.33 o
   4   9   1        8.20        7.97     14.30 o
  -4  10   1       94.62       75.37     20.04 o
  -3  10   1       61.71       58.65     12.77 o
  -2  10   1       48.40       42.22      9.48 o
  -1  10   1      709.07      719.98     14.69 o
   0  10   1      804.03      885.57     18.49 o
   1  10   1      355.25      331.44     23.33 o
   2  10   1      211.03      227.27     16.67 o
   3  10   1        0.18        0.15      9.45 o
   4  10   1        0.49       -6.52     12.78 o
  -4  11   1       59.98       45.16     17.52 o
  -3  11   1      164.64      145.87     17.92 o
  -2  11   1       45.26       45.05      9.96 o
  -1  11   1      507.72      543.94     13.40 o
   0  11   1      842.91      849.55     19.01 o
   1  11   1      301.96      289.66     16.16 o
   2  11   1      140.15      144.92     14.36 o
   3  11   1        0.74        0.08      9.41 o
   4  11   1       21.29       18.23     16.15 o
  -4  12   1        2.80       -3.69     13.78 o
  -3  12   1       32.81       31.45     12.48 o
  -2  12   1      352.77      332.91     21.11 o
  -1  12   1      153.73      164.23      9.65 o
   0  12   1       21.02       22.58      6.24 o
   1  12   1      191.76      182.11     13.10 o
   2  12   1        6.11       -4.03      7.31 o
   3  12   1       83.68       86.67     17.55 o
   4  12   1        0.12       -3.95     14.10 o
  -4  13   1        9.54        9.97     15.26 o
  -3  13   1        1.33        9.91     11.29 o
  -2  13   1      483.80      452.99     25.28 o
  -1  13   1       10.99       11.62      6.87 o
   0  13   1     1432.52     1502.14     26.07 o
   1  13   1     1530.48     1426.85     28.83 o
   2  13   1      198.21      199.95     17.98 o
   3  13   1       11.80        1.34     11.34 o
   4  13   1       13.50        4.82     14.84 o
  -4  14   1        7.63        0.21     14.73 o
  -3  14   1       10.44        1.15     10.95 o
  -2  14   1      134.68      118.01     15.36 o
  -1  14   1      150.95      176.13     15.38 o
   0  14   1      133.99      163.31     11.84 o
   1  14   1      157.46      142.70     13.51 o
   2  14   1       38.22       37.05     10.80 o
   3  14   1       10.39        0.59     11.04 o
   4  14   1       34.40       24.86     17.03 o
  -4  15   1        0.01       -3.79     16.54 o
  -3  15   1        4.81        2.35     12.86 o
  -2  15   1      150.89      138.85     19.44 o
  -1  15   1       56.90       56.43     12.08 o
   0  15   1      171.10      155.93     17.99 o
   1  15   1      360.40      357.21     19.51 o
   2  15   1        0.51        6.94      9.76 o
   3  15   1       57.65       45.63     14.70 o
   4  15   1       14.18       23.58     18.10 o
  -4  16   1        0.05       -8.85     17.08 o
  -3  16   1        4.27       14.31     14.93 o
  -2  16   1       25.48       21.80     12.87 o
  -1  16   1      571.17      542.21     28.30 o
   0  16   1       61.93       51.63      9.05 o
   1  16   1        0.00       -6.80      8.25 o
   2  16   1      168.26      182.24     22.48 o
   3  16   1        0.00       -0.18     13.41 o
   4  16   1        2.80        3.11     20.38 o
  -4  17   1       15.70       20.90     20.65 o
  -3  17   1       35.80       21.45     18.74 o
  -2  17   1       27.93       37.33     15.14 o
  -1  17   1      319.62      296.27     23.44 o
   0  17   1        6.63       -1.66      8.93 o
   1  17   1      164.47      162.84     20.92 o
   2  17   1        4.52        1.73     14.10 o
   3  17   1       29.60       31.11     19.36 o
   4  17   1        0.02      -10.81     20.33 o
  -3  18   1       36.63       36.72     20.68 o
  -2  18   1       64.28       89.01     22.64 o
  -1  18   1      213.44      238.65     24.42 o
   0  18   1      115.25       87.21     15.15 o
   1  18   1      104.45       99.20     17.94 o
   2  18   1       61.06       70.26     21.07 o
   3  18   1       66.38       61.89     22.98 o
  -3  19   1        8.00        0.95     17.49 o
  -2  19   1       55.41       59.29     21.04 o
  -1  19   1        0.44       -1.73     11.55 o
   0  19   1       31.67       27.00     11.92 o
   1  19   1        1.10       -3.21     10.90 o
   2  19   1       91.31       98.88     23.63 o
   3  19   1        0.01      -10.66     16.93 o
  -3  20   1       15.99       21.28     20.42 o
  -2  20   1       63.82       49.42     19.91 o
  -1  20   1        0.79        3.60     12.63 o
   0  20   1        0.88        1.46     11.96 o
   1  20   1        0.33       -4.19     10.95 o
   2  20   1        0.21        6.26     15.39 o
   3  20   1       45.71       37.84     22.25 o
  -3  21   1       25.98       38.49     22.47 o
  -2  21   1        8.40       11.97     17.59 o
  -1  21   1       52.23       61.49     21.45 o
   0  21   1        9.24        9.31     14.08 o
   1  21   1       14.95       15.64     15.18 o
   2  21   1      137.42      192.16     33.23 o
   3  21   1        0.58        2.02     20.05 o
  -3  22   1        6.35        7.53     21.03 o
  -2  22   1       46.67       51.48     22.12 o
  -1  22   1       34.17       27.38     18.66 o
   0  22   1        2.43       -0.32     17.54 o
   1  22   1      175.63      201.42     29.04 o
   2  22   1        0.33        3.19     17.64 o
   3  22   1       14.67        8.73     21.18 o
  -2  23   1       56.56       63.10     25.45 o
  -1  23   1        0.18       11.70     19.22 o
   0  23   1       36.56       33.38     21.88 o
   1  23   1       50.27       61.50     20.63 o
   2  23   1       30.91       25.94     21.57 o
  -2  24   1        7.85        4.55     24.13 o
  -1  24   1       22.59        8.55     19.58 o
   0  24   1       99.00       82.16     28.41 o
   1  24   1       45.98       51.34     22.77 o
   2  24   1        0.72       -4.61     22.24 o
  -1  25   1       25.33       15.11     22.67 o
   0  25   1       32.03       22.19     21.98 o
   1  25   1       27.24       11.14     21.98 o
  -1  26   1       32.42       21.44     23.81 o
   0  26   1       20.82       31.04     24.50 o
   1  26   1        0.28       12.49     23.24 o
  -5   0   2        1.71       -0.03     25.86 o
  -4   0   2       22.14       13.95     17.67 o
  -3   0   2      108.33       95.10     20.98 o
  -2   0   2      278.46      300.62     18.84 o
  -1   0   2      404.67      363.36     13.39 o
   0   0   2      337.37      350.21      8.54 o
   1   0   2    56678.07    53604.80   1520.66 o
   2   0   2      494.28      536.52     23.62 o
   3   0   2      181.14      238.58     29.46 o
   4   0   2       29.74       41.91     20.46 o
   5   0   2        0.15      -23.78     28.57 o
  -5   1   2        1.56        1.58     17.49 o
  -4   1   2        5.01        9.79     11.81 o
  -3   1   2        8.34        9.90      9.41 o
  -2   1   2      110.25      116.75      8.99 o
  -1   1   2        6.58        6.00      3.80 o
   0   1   2      816.61      779.64      9.41 o
   1   1   2       17.00       14.15      4.13 o
   2   1   2       37.71       41.45      6.77 o
   3   1   2       22.77       24.62      9.67 o
   4   1   2       14.18       13.14     12.55 o
   5   1   2       17.46       12.28     21.43 o
  -5   2   2        0.05        4.12     19.14 o
  -4   2   2        7.62       15.43     11.90 o
  -3   2   2        3.91       -1.75      8.15 o
  -2   2   2      125.52      132.51     11.24 o
  -1   2   2        1.00        2.85      3.92 o
   0   2   2     5774.80     5437.61    109.94 o
   1   2   2        7.76        7.35      3.92 o
   2   2   2     3107.11     3306.84     68.12 o
   3   2   2        2.26        2.79      7.90 o
   4   2   2        5.61       13.23     13.62 o
   5   2   2        0.33      -11.78     19.54 o
  -5   3   2        0.86        9.09     18.33 o
  -4   3   2        0.11        4.91     13.04 o
  -3   3   2        1.28       -1.90      7.81 o
  -2   3   2       86.56       94.66     10.03 o
  -1   3   2      960.28      905.66     16.44 o
   0   3   2    10148.90     9601.37     61.04 o
   1   3   2      998.83      962.83     16.12 o
   2   3   2     1134.68     1113.04     19.37 o
   3   3   2        0.01        3.83      8.19 o
   4   3   2        0.01       -5.85     12.05 o
   5   3   2        7.65       -2.74     18.81 o
  -5   4   2       10.90        8.23     17.72 o
  -4   4   2       32.77       27.58     15.28 o
  -3   4   2        1.29       -0.12      7.99 o
  -2   4   2      528.87      509.39     18.00 o
  -1   4   2        1.87        2.68      4.32 o
   0   4   2        6.75        5.26      4.43 o
   1   4   2        1.44        3.84      4.07 o
   2   4   2      254.22      259.91     13.04 o
   3   4   2        3.39        5.71      7.86 o
   4   4   2       26.86       32.63     15.39 o
   5   4   2       11.98       22.34     20.47 o
  -5   5   2       27.34       34.85     21.26 o
  -4   5   2       17.02       13.63     13.83 o
  -3   5   2       17.83       11.26      8.19 o
  -2   5   2      616.74      624.60     15.91 o
  -1   5   2     3683.91     3492.21     41.10 o
   0   5   2      911.78      898.21     17.39 o
   1   5   2     1040.99     1011.08     15.09 o
   2   5   2       21.41       19.56      6.05 o
   3   5   2      422.34      426.71     22.84 o
   4   5   2       85.89       83.39     19.69 o
   5   5   2        3.32        4.43     19.53 o
  -5   6   2        2.88      -13.32     17.70 o
  -4   6   2       17.34       18.07     12.87 o
  -3   6   2      213.31      183.05     20.68 o
  -2   6   2       59.58       60.18      7.75 o
  -1   6   2      556.18      551.68     14.60 o
   0   6   2      318.89      322.90     11.72 o
   1   6   2      879.45      870.23     15.03 o
   2   6   2       32.60       28.61      6.84 o
   3   6   2      337.22      384.78     25.22 o
   4   6   2       32.89       39.83     17.07 o
   5   6   2        0.67       -6.89     18.78 o
  -5   7   2        3.35       -9.14     17.37 o
  -4   7   2       19.36       22.42     13.95 o
  -3   7   2       41.95       49.54     11.89 o
  -2   7   2      786.23      816.25     20.65 o
  -1   7   2        3.92        1.99      4.61 o
   0   7   2     2542.10     2405.96     73.27 o
   1   7   2       13.14       13.50      4.13 o
   2   7   2       37.15       41.45      7.50 o
   3   7   2       11.75        6.57      9.46 o
   4   7   2      169.69      162.05     24.92 o
   5   7   2        1.87        2.83     19.11 o
  -5   8   2        2.20       -2.61     19.40 o
  -4   8   2       31.07       34.58     15.14 o
  -3   8   2      212.50      227.34     20.19 o
  -2   8   2       24.78       28.84      7.09 o
  -1   8   2      106.01      118.69      9.39 o
   0   8   2       19.38       20.15      4.31 o
   1   8   2      209.20      177.49     16.08 o
   2   8   2        6.20        5.01      4.95 o
   3   8   2       24.60       12.63     10.74 o
   4   8   2       13.45       14.78     14.39 o
   5   8   2        4.75        8.25     19.00 o
  -4   9   2       25.51       29.05     16.01 o
  -3   9   2        0.47       -5.60      8.39 o
  -2   9   2      348.54      387.08     17.02 o
  -1   9   2      839.42      933.04     18.34 o
   0   9   2     2734.58     2636.89    140.96 o
   1   9   2        3.64        1.61      4.72 o
   2   9   2        4.04        2.12      6.70 o
   3   9   2      171.12      174.65     20.03 o
   4   9   2       38.91       47.98     17.98 o
  -4  10   2        0.09       -4.94     12.76 o
  -3  10   2      229.79      207.64     20.29 o
  -2  10   2      578.96      583.64     22.80 o
  -1  10   2      156.47      147.70      9.44 o
   0  10   2      402.83      459.63     14.23 o
   1  10   2      873.27      823.21     19.89 o
   2  10   2      458.21      469.25     21.19 o
   3  10   2      160.61      166.02     21.63 o
   4  10   2       10.14       28.43     16.23 o
  -4  11   2        1.25       -9.04     13.06 o
  -3  11   2       52.12       67.92     13.71 o
  -2  11   2       71.14       58.50     10.82 o
  -1  11   2     1297.47     1334.21     21.81 o
   0  11   2      173.15      166.62     10.36 o
   1  11   2      255.11      266.28     14.41 o
   2  11   2       26.36       30.25      9.31 o
   3  11   2       11.85        9.29     10.42 o
   4  11   2        2.04       -9.12     12.77 o
  -4  12   2        4.74       -4.61     13.45 o
  -3  12   2       12.35       10.76     10.22 o
  -2  12   2      187.29      211.83     17.52 o
  -1  12   2       99.33      115.91      9.20 o
   0  12   2       45.73       60.66      7.81 o
   1  12   2      285.14      281.11     15.33 o
   2  12   2      428.82      423.60     24.73 o
   3  12   2       47.55       46.17     14.72 o
   4  12   2        0.88       -6.75     13.98 o
  -4  13   2        3.91       -7.58     13.90 o
  -3  13   2       33.06       33.42     13.89 o
  -2  13   2       10.49        7.53      8.14 o
  -1  13   2      486.81      463.24     17.17 o
   0  13   2       24.61       25.94      6.48 o
   1  13   2        0.01       -0.96      5.39 o
   2  13   2        7.81       17.16      9.23 o
   3  13   2        5.36       -0.66     10.29 o
   4  13   2        8.32      -10.45     14.14 o
  -4  14   2       18.88        0.17     16.67 o
  -3  14   2       37.82       38.54     16.31 o
  -2  14   2      247.81      242.43     19.96 o
  -1  14   2      262.79      259.72     20.42 o
   0  14   2      113.96      130.30     12.65 o
   1  14   2        6.60        4.30      6.68 o
   2  14   2       18.35       18.82      9.51 o
   3  14   2        2.59       10.27     11.48 o
   4  14   2       20.38       21.03     16.30 o
  -4  15   2       32.58       26.34     19.69 o
  -3  15   2       33.86       11.42     14.34 o
  -2  15   2        1.51        4.89      9.87 o
  -1  15   2       23.17       15.33      9.70 o
   0  15   2     2044.05     2039.46     35.72 o
   1  15   2      228.22      229.06     20.55 o
   2  15   2        0.03        4.38     10.85 o
   3  15   2        1.89        9.91     13.12 o
   4  15   2       19.00       21.57     18.54 o
  -4  16   2        2.85       -9.68     16.12 o
  -3  16   2      117.80      120.43     23.79 o
  -2  16   2       80.34       77.38     18.33 o
  -1  16   2       19.41       23.79     10.63 o
   0  16   2      632.22      662.95     22.99 o
   1  16   2      386.97      384.98     26.94 o
   2  16   2       37.71       33.00     13.76 o
   3  16   2      217.94      236.86     28.59 o
   4  16   2        0.29       11.28     17.91 o
  -4  17   2       11.06       21.68     20.74 o
  -3  17   2       20.67       22.60     16.72 o
  -2  17   2        1.53       -3.21     11.38 o
  -1  17   2       15.60       14.59     10.00 o
   0  17   2        5.00       -1.11      7.59 o
   1  17   2      296.52      295.96     24.77 o
   2  17   2       26.87       36.57     14.18 o
   3  17   2       84.72       97.91     21.85 o
   4  17   2        7.80        8.88     21.77 o
  -3  18   2        9.97        1.48     17.51 o
  -2  18   2       10.05       -6.09     14.01 o
  -1  18   2       41.57       33.94     13.34 o
   0  18   2      356.78      400.68     30.03 o
   1  18   2      292.11      282.18     27.17 o
   2  18   2      129.43      109.49     24.29 o
   3  18   2        8.75        8.44     17.05 o
  -3  19   2        1.89       -5.59     17.89 o
  -2  19   2       75.51       64.94     20.79 o
  -1  19   2        1.58        8.75     11.35 o
   0  19   2       85.06       97.66     19.52 o
   1  19   2      200.55      203.62     24.27 o
   2  19   2       24.60       30.51     17.37 o
   3  19   2        4.73       -3.48     17.10 o
  -3  20   2       59.22       48.09     23.88 o
  -2  20   2      195.81      220.37     33.09 o
  -1  20   2       99.26       77.32     19.36 o
   0  20   2      101.11       95.50     20.45 o
   1  20   2       21.75       24.67     13.99 o
   2  20   2      241.88      198.10     32.15 o
   3  20   2       47.89       40.74     22.70 o
  -3  21   2        6.94       13.57     20.84 o
  -2  21   2        0.40       -4.27     16.23 o
  -1  21   2      128.02      120.86     25.59 o
   0  21   2       91.52      106.41     22.02 o
   1  21   2       38.25       22.61     16.44 o
   2  21   2       11.37       10.89     18.15 o
   3  21   2        8.13        8.76     19.72 o
  -3  22   2        2.75       -1.88     23.51 o
  -2  22   2       26.63       18.13     19.23 o
  -1  22   2       75.75       70.63     25.63 o
   0  22   2        0.06        3.49     14.68 o
   1  22   2        7.23        5.57     15.24 o
   2  22   2        0.54        2.74     17.51 o
  -2  23   2        0.03       -5.72     18.28 o
  -1  23   2        0.77        7.21     18.33 o
   0  23   2        0.61       -6.43     16.91 o
   1  23   2       47.81       46.07     19.72 o
   2  23   2       45.27       46.50     23.72 o
  -2  24   2       22.51       -0.92     27.42 o
  -1  24   2       32.65       44.23     24.78 o
   0  24   2        1.74        1.39     18.41 o
   1  24   2       52.89       56.10     21.10 o
   2  24   2        0.39      -19.27     20.31 o
  -1  25   2        7.58       20.93     23.74 o
   0  25   2      142.13      148.07     35.83 o
   1  25   2       31.77       38.58     21.48 o
  -1  26   2       30.06       44.73     28.07 o
   0  26   2        2.73       11.64     22.88 o
   1  26   2        5.88       19.76     25.31 o
  -5   1   3        3.32        0.93     18.26 o
  -4   1   3       44.78       37.45     14.23 o
  -3   1   3       41.21       38.08     11.43 o
  -2   1   3      905.99      901.68     20.70 o
  -1   1   3      959.47      957.10     15.58 o
   0   1   3     2023.46     1977.53     52.41 o
   1   1   3     2633.90     2600.89     24.76 o
   2   1   3       22.27       25.33      6.46 o
   3   1   3      104.27      103.33     14.54 o
   4   1   3       74.93       87.47     18.06 o
   5   1   3        0.33        1.11     24.03 o
  -5   2   3        0.96       -4.05     16.61 o
  -4   2   3        2.88       -1.46     11.01 o
  -3   2   3      333.78      341.44     24.71 o
  -2   2   3      180.19      185.88     11.49 o
  -1   2   3       94.37       98.64      7.51 o
   0   2   3      458.28      330.03     26.06 o
   1   2   3      439.65      491.39     12.04 o
   2   2   3     2228.61     2109.70     64.40 o
   3   2   3        4.06       12.53      9.22 o
   4   2   3        0.01        4.62     12.91 o
   5   2   3       18.66        4.46     22.34 o
  -5   3   3       18.56       14.04     18.16 o
  -4   3   3        0.16       -1.00     11.97 o
  -3   3   3       51.73       48.10     12.04 o
  -2   3   3       64.58       66.62      7.11 o
  -1   3   3      213.30      200.84     10.14 o
   0   3   3      744.31      714.37     12.30 o
   1   3   3       20.02       29.00      4.99 o
   2   3   3       80.48       93.54      8.72 o
   3   3   3      504.58      556.03     28.72 o
   4   3   3       16.22       17.85     15.63 o
   5   3   3        4.54       10.67     20.31 o
  -5   4   3        0.00       -0.55     17.21 o
  -4   4   3       43.95       35.29     15.14 o
  -3   4   3      116.12       98.36     14.32 o
  -2   4   3      854.19      863.81     17.76 o
  -1   4   3      142.06      145.16      9.67 o
   0   4   3     2027.18     1961.52     20.23 o
   1   4   3     2387.00     2436.50     23.11 o
   2   4   3       11.47       12.12      4.82 o
   3   4   3        0.02       -2.88      7.17 o
   4   4   3        2.75       -0.29     12.34 o
   5   4   3        0.01       -2.11     18.88 o
  -5   5   3        1.12      -11.85     16.59 o
  -4   5   3        7.01       -0.16     12.38 o
  -3   5   3        2.37        3.94      8.00 o
  -2   5   3       71.50       64.86      7.85 o
  -1   5   3       41.11       41.74      6.36 o
   0   5   3        3.59        7.67      4.91 o
   1   5   3      827.93      832.17     16.38 o
   2   5   3      371.35      371.51     15.79 o
   3   5   3        2.96       -1.04      7.07 o
   4   5   3        0.01       -2.07     12.66 o
   5   5   3        0.50       10.01     20.00 o
  -5   6   3        0.60        1.72     19.29 o
  -4   6   3       56.77       47.36     15.32 o
  -3   6   3       19.86       13.67      7.79 o
  -2   6   3       19.31       20.94      6.53 o
  -1   6   3      558.34      579.61     15.60 o
   0   6   3       21.70       17.59      5.59 o
   1   6   3       32.07       40.10      5.81 o
   2   6   3      204.06      223.18     13.87 o
   3   6   3        0.03       -3.70      7.93 o
   4   6   3       10.26        7.25     13.41 o
   5   6   3        5.42        0.71     19.71 o
  -5   7   3        1.71       10.10     20.06 o
  -4   7   3        0.30        3.86     12.23 o
  -3   7   3       32.80       33.36     11.12 o
  -2   7   3        0.21        3.28      5.27 o
  -1   7   3     1719.04     1656.34     25.98 o
   0   7   3      808.47      845.86     19.11 o
   1   7   3      138.94      148.92     11.05 o
   2   7   3      122.70      144.62     11.33 o
   3   7   3       63.44       86.96     15.14 o
   4   7   3       17.02       21.66     15.10 o
   5   7   3       13.62       21.76     21.53 o
  -5   8   3        4.56        0.90     19.40 o
  -4   8   3        2.75        4.75     12.69 o
  -3   8   3       76.84       78.10     13.95 o
  -2   8   3       13.58       17.16      6.72 o
  -1   8   3       23.15       30.28      6.06 o
   0   8   3     1547.26     1518.96     26.20 o
   1   8   3     1324.26     1290.88     22.91 o
   2   8   3       16.54       21.17      5.78 o
   3   8   3       15.87        8.31      9.76 o
   4   8   3        1.88        9.88     14.90 o
  -4   9   3       31.27       28.59     14.54 o
  -3   9   3       16.12        9.01      9.87 o
  -2   9   3      123.36      125.23     11.87 o
  -1   9   3      283.42      261.82     12.43 o
   0   9   3       93.69       89.73      9.60 o
   1   9   3      100.93       99.02      7.67 o
   2   9   3       20.27       16.53      7.79 o
   3   9   3      201.58      215.68     22.58 o
   4   9   3       61.93       53.73     18.35 o
  -4  10   3        0.02       -5.36     13.25 o
  -3  10   3       16.58       21.25     10.71 o
  -2  10   3        5.74       10.83      7.30 o
  -1  10   3      489.30      492.03     15.56 o
   0  10   3      281.57      295.53     15.87 o
   1  10   3        2.48        0.63      3.99 o
   2  10   3       13.10       12.57      7.88 o
   3  10   3       21.71       23.49     12.32 o
   4  10   3       52.42       33.38     17.20 o
  -4  11   3        0.07       -0.05     13.56 o
  -3  11   3       97.21       92.36     15.70 o
  -2  11   3        0.07        1.48      7.51 o
  -1  11   3      243.29      245.62     12.38 o
   0  11   3       64.44       55.68      8.96 o
   1  11   3       56.34       55.90      6.46 o
   2  11   3        6.91        3.57      7.35 o
   3  11   3        0.19        2.30     10.05 o
   4  11   3        0.49       11.79     15.73 o
  -4  12   3      137.87      107.75     22.72 o
  -3  12   3       91.67       93.64     15.87 o
  -2  12   3      245.91      245.06     19.11 o
  -1  12   3      278.38      304.93     13.36 o
   0  12   3       27.18       31.13      8.16 o
   1  12   3      141.74      145.85     10.55 o
   2  12   3      789.93      834.38     27.81 o
   3  12   3      198.52      195.45     22.51 o
   4  12   3        6.42        2.62     14.46 o
  -4  13   3        0.10      -12.10     14.73 o
  -3  13   3        2.04        1.84      9.71 o
  -2  13   3      315.09      301.73     21.24 o
  -1  13   3      677.98      668.52     21.36 o
   0  13   3       43.53       60.14      9.82 o
   1  13   3        3.27        1.78      7.11 o
   2  13   3      113.21      114.85     14.55 o
   3  13   3      222.11      240.61     25.18 o
   4  13   3       12.31       19.73     16.13 o
  -4  14   3        0.06        6.26     16.74 o
  -3  14   3      221.51      235.84     29.49 o
  -2  14   3       24.33       10.20     11.05 o
  -1  14   3       22.10       12.95      9.13 o
   0  14   3      306.19      337.05     20.13 o
   1  14   3      137.70      155.01     17.35 o
   2  14   3      363.71      377.28     25.61 o
   3  14   3        1.56        4.41     12.11 o
   4  14   3        0.08      -14.26     15.19 o
  -4  15   3        4.91        1.67     17.18 o
  -3  15   3       10.11       15.17     15.21 o
  -2  15   3       18.49       19.13     11.77 o
  -1  15   3        6.89        5.83      8.87 o
   0  15   3       71.41       68.90     11.17 o
   1  15   3      491.20      501.47     29.89 o
   2  15   3      454.19      454.55     31.31 o
   3  15   3        4.55        9.79     13.36 o
   4  15   3        3.30       -3.78     16.49 o
  -4  16   3        3.51        2.71     18.12 o
  -3  16   3       57.01       73.53     19.63 o
  -2  16   3        0.00       -2.44     10.44 o
  -1  16   3      153.90      150.95     17.66 o
   0  16   3       37.43       27.86      8.53 o
   1  16   3       11.13        1.98      9.41 o
   2  16   3      202.85      199.35     22.69 o
   3  16   3        2.82       -3.62     13.28 o
   4  16   3        0.18       -9.14     16.49 o
  -4  17   3        3.46       10.57     18.56 o
  -3  17   3       23.96       28.98     17.65 o
  -2  17   3      221.31      231.36     27.73 o
  -1  17   3      515.80      502.40     30.70 o
   0  17   3      413.89      447.78     28.46 o
   1  17   3      150.15      159.58     19.40 o
   2  17   3       23.76       14.41     11.68 o
   3  17   3        2.41        0.21     13.37 o
   4  17   3       27.57       32.96     54.47 o
  -3  18   3       73.14       68.12     21.37 o
  -2  18   3       12.46        5.93     13.18 o
  -1  18   3       11.47        9.88     10.23 o
   0  18   3      494.04      532.92     34.81 o
   1  18   3      432.54      440.26     30.68 o
   2  18   3       96.04      102.35     18.69 o
   3  18   3       13.85       12.06     18.14 o
  -3  19   3        0.02       -1.13     17.47 o
  -2  19   3        3.31       -1.80     14.44 o
  -1  19   3      314.61      319.16     28.72 o
   0  19   3      275.47      303.62     30.91 o
   1  19   3        6.02        6.60     11.40 o
   2  19   3       34.20       34.68     17.63 o
   3  19   3       15.03       12.90     19.09 o
  -3  20   3        2.52       -8.88     17.73 o
  -2  20   3       15.11       17.05     17.89 o
  -1  20   3       38.60       37.24     14.75 o
   0  20   3        0.01        7.74     13.28 o
   1  20   3       13.87       12.68     13.47 o
   2  20   3        9.77        4.01     16.32 o
   3  20   3        3.00       -5.65     19.26 o
  -3  21   3        4.74        1.86     20.79 o
  -2  21   3       30.94       30.64     20.15 o
  -1  21   3       97.71       67.62     24.54 o
   0  21   3       37.55       32.60     16.25 o
   1  21   3       15.31        3.18     14.55 o
   2  21   3       24.29        9.62     16.55 o
   3  21   3       18.83        5.89     20.53 o
  -2  22   3       70.03       68.54     24.96 o
  -1  22   3        0.78        0.27     17.42 o
   0  22   3       95.41       72.04     20.62 o
   1  22   3      114.98      106.50     23.42 o
   2  22   3       92.07       53.19     22.67 o
  -2  23   3       47.98       44.47     30.02 o
  -1  23   3      231.50      232.95     39.41 o
   0  23   3       69.64       58.46     20.21 o
   1  23   3        0.08        2.53     16.18 o
   2  23   3       22.52       38.33     23.07 o
  -2  24   3        2.72       -1.46     26.31 o
  -1  24   3        0.12        7.38     21.15 o
   0  24   3       12.63        3.72     19.92 o
   1  24   3       27.64       20.54     18.87 o
   2  24   3        0.62       -7.91     21.84 o
  -1  25   3        1.22        1.48     22.36 o
   0  25   3        1.12        5.72     20.65 o
   1  25   3        8.22       -1.80     17.87 o
  -1  26   3        0.24        7.45     24.59 o
   0  26   3       48.81       41.59     25.54 o
   1  26   3       24.74       24.14     24.17 o
  -5   0   4        1.81       10.29     28.11 o
  -4   0   4       46.60       24.22     18.92 o
  -3   0   4      229.32      243.29     30.23 o
  -2   0   4      131.43      151.18     16.89 o
  -1   0   4     1501.84     1479.27     36.10 o
   0   0   4      404.23      359.94     13.02 o
   1   0   4       22.56       21.36      6.52 o
   2   0   4      970.85      683.23    152.25 o
   3   0   4      217.22      198.88     27.67 o
   4   0   4      181.02      197.54     33.27 o
   5   0   4       18.60       -7.42     33.77 o
  -5   1   4        0.01       -5.75     18.52 o
  -4   1   4        0.43        3.55     11.40 o
  -3   1   4       81.20       83.50     14.81 o
  -2   1   4      938.37      932.62     22.42 o
  -1   1   4        2.53        2.66      4.36 o
   0   1   4      540.81      508.50      9.32 o
   1   1   4        4.88       11.28      3.54 o
   2   1   4      118.82      131.16     10.66 o
   3   1   4      444.86      506.69     27.82 o
   4   1   4       41.55       43.42     14.77 o
   5   1   4        0.40        3.93     24.47 o
  -5   2   4       14.66        7.15     17.85 o
  -4   2   4        2.41       -3.39     10.67 o
  -3   2   4        5.40        4.92      9.10 o
  -2   2   4      111.61      100.12     10.86 o
  -1   2   4       34.59       34.06      5.44 o
   0   2   4      484.91      460.46     11.84 o
   1   2   4       93.36      112.31      7.37 o
   2   2   4      137.97      141.33     11.31 o
   3   2   4      331.96      342.14     23.47 o
   4   2   4        7.78       14.87     15.14 o
   5   2   4        0.14        5.25     23.92 o
  -5   3   4        0.52        0.56     16.40 o
  -4   3   4       53.04       43.90     16.18 o
  -3   3   4        1.74        7.63      9.72 o
  -2   3   4      372.78      401.48     14.96 o
  -1   3   4       52.90       64.44      6.85 o
   0   3   4      372.27      348.88     12.87 o
   1   3   4       37.66       38.19      5.07 o
   2   3   4      337.79      364.22     15.25 o
   3   3   4       42.28       40.12     10.06 o
   4   3   4        4.44       10.66     13.34 o
   5   3   4        0.19        6.86     24.19 o
  -5   4   4        9.20       19.09     18.74 o
  -4   4   4        0.12       -4.69     11.61 o
  -3   4   4      125.78      113.85     15.17 o
  -2   4   4       35.08       38.86      6.83 o
  -1   4   4     1331.15     1331.39     22.52 o
   0   4   4       55.79       56.16      6.09 o
   1   4   4     1806.05     1763.44     20.64 o
   2   4   4      451.34      485.20     16.04 o
   3   4   4        0.20       -3.75      7.14 o
   4   4   4       16.73       14.75     14.19 o
   5   4   4       22.28       24.91     21.41 o
  -5   5   4        7.03       -5.41     17.30 o
  -4   5   4       16.50       11.97     13.65 o
  -3   5   4        1.32        0.39      7.31 o
  -2   5   4       57.64       53.86      8.15 o
  -1   5   4      913.87      918.10     19.53 o
   0   5   4      205.71      201.98      9.59 o
   1   5   4      701.76      596.68     40.89 o
   2   5   4      720.89      734.00     19.34 o
   3   5   4        8.01        4.59      8.09 o
   4   5   4        0.04       -5.33     12.59 o
   5   5   4        3.00       -1.21     19.60 o
  -5   6   4       23.31       10.71     19.08 o
  -4   6   4       19.73       11.23     13.79 o
  -3   6   4       27.07       29.07      9.79 o
  -2   6   4       24.15       11.10      6.08 o
  -1   6   4      744.44      771.24     18.59 o
   0   6   4     6165.66     6241.37     48.76 o
   1   6   4      716.25      627.47     41.65 o
   2   6   4      188.73      192.86     13.09 o
   3   6   4        1.12        1.18      9.61 o
   4   6   4       30.53       32.03     16.25 o
   5   6   4       10.90       -4.12     20.48 o
  -5   7   4       16.85       14.12     21.20 o
  -4   7   4        0.03       -4.61     12.01 o
  -3   7   4       16.84        2.72      8.88 o
  -2   7   4       11.12        2.75      5.89 o
  -1   7   4      571.50      618.95     17.39 o
   0   7   4      120.58      128.68     10.42 o
   1   7   4     1029.52     1052.99     21.82 o
   2   7   4        0.02       -2.03      5.03 o
   3   7   4        2.79       -3.75      9.15 o
   4   7   4       19.06        3.08     13.98 o
  -4   8   4        5.08        9.59     13.12 o
  -3   8   4       26.73       17.19     10.35 o
  -2   8   4       16.65       16.05      7.16 o
  -1   8   4      365.80      350.55     34.18 o
   0   8   4     1172.13     1213.23     24.53 o
   1   8   4      582.18      606.08     17.50 o
   2   8   4       12.06       18.34      6.50 o
   3   8   4        3.42        3.19      9.31 o
   4   8   4        1.27      -11.24     12.86 o
  -4   9   4      103.01      108.93     20.71 o
  -3   9   4        1.83        3.25      9.16 o
  -2   9   4        4.12        5.76      6.82 o
  -1   9   4      852.45      827.01     19.37 o
   0   9   4     2737.79     3043.30     39.54 o
   1   9   4     2303.59     2354.54     33.15 o
   2   9   4       46.04       38.64      9.43 o
   3   9   4       43.46       63.28     14.90 o
   4   9   4       86.48       74.36     20.53 o
  -4  10   4       20.99       24.03     14.52 o
  -3  10   4       88.92       80.47     14.73 o
  -2  10   4      100.46       96.82     12.84 o
  -1  10   4      253.30      237.61     13.11 o
   0  10   4      844.19      852.44     22.78 o
   1  10   4      307.87      289.50     14.55 o
   2  10   4        2.22        2.22      7.22 o
   3  10   4       63.24       68.14     15.47 o
   4  10   4       32.61       26.33     16.87 o
  -4  11   4        0.22       10.60     14.64 o
  -3  11   4       53.63       46.21     13.17 o
  -2  11   4      451.17      440.20     22.93 o
  -1  11   4        1.58        4.72      5.52 o
   0  11   4      539.13      571.13     20.17 o
   1  11   4       58.18       67.28      8.80 o
   2  11   4      173.82      187.81     16.86 o
   3  11   4       74.99       86.17     16.12 o
   4  11   4        7.66       10.58     15.64 o
  -4  12   4       37.24       37.54     19.80 o
  -3  12   4       81.37       88.26     15.48 o
  -2  12   4       14.08       15.19      8.98 o
  -1  12   4      697.79      700.43     21.81 o
   0  12   4       52.13       51.66      9.66 o
   1  12   4      139.76      142.57     13.15 o
   2  12   4       19.74       11.46      8.59 o
   3  12   4       82.16       73.00     15.83 o
   4  12   4       35.74       67.04     19.54 o
  -4  13   4        5.94        6.06     16.73 o
  -3  13   4        0.03        0.61     10.43 o
  -2  13   4      155.11      149.38     17.65 o
  -1  13   4      143.57      146.18     13.43 o
   0  13   4        0.05       -2.35      6.39 o
   1  13   4        0.13        0.53      8.03 o
   2  13   4      107.68       88.27     14.48 o
   3  13   4        1.25        0.18     11.59 o
   4  13   4       25.47       10.64     16.72 o
  -4  14   4        0.25        5.94     17.38 o
  -3  14   4        4.94       -1.98     11.20 o
  -2  14   4      129.72      120.02     18.39 o
  -1  14   4      277.41      306.87     22.79 o
   0  14   4      118.80      134.14     14.10 o
   1  14   4       53.31       47.56     11.93 o
   2  14   4      327.51      306.46     24.01 o
   3  14   4       14.20        3.63     12.46 o
   4  14   4       10.82       -1.16     16.85 o
  -4  15   4        3.04        4.41     17.71 o
  -3  15   4      143.93      164.39     26.63 o
  -2  15   4      498.82      495.36     34.10 o
  -1  15   4      104.85      112.18     15.82 o
   0  15   4       19.83       21.42      8.84 o
   1  15   4      595.07      589.01     32.19 o
   2  15   4       47.36       64.81     14.89 o
   3  15   4      126.36      155.60     24.60 o
   4  15   4        8.12        5.56     17.74 o
  -4  16   4       17.08       36.01     23.90 o
  -3  16   4        0.39       -4.15     13.87 o
  -2  16   4       53.43       58.80     15.73 o
  -1  16   4      189.74      166.24     18.83 o
   0  16   4        1.76        6.30      8.86 o
   1  16   4      306.54      338.73     26.43 o
   2  16   4       32.81       26.70     12.87 o
   3  16   4        1.71       -0.08     13.64 o
   4  16   4       28.42       45.79     21.68 o
  -4  17   4        1.81       17.04     34.87 o
  -3  17   4        9.56        9.57     15.67 o
  -2  17   4       32.69       23.39     13.13 o
  -1  17   4       55.27       54.72     13.37 o
   0  17   4        6.32        6.35     10.35 o
   1  17   4      131.69      140.99     18.90 o
   2  17   4      179.16      177.66     22.44 o
   3  17   4        4.43       -3.19     14.34 o
  -3  18   4        2.29        2.25     15.80 o
  -2  18   4        4.76       -8.26     11.60 o
  -1  18   4      162.23      141.25     18.51 o
   0  18   4       63.05       64.86     16.84 o
   1  18   4      155.68      164.90     20.93 o
   2  18   4        0.53       13.15     12.79 o
   3  18   4       56.74       34.60     17.84 o
  -3  19   4       18.69       13.25     17.78 o
  -2  19   4       68.73       43.51     17.26 o
  -1  19   4        1.64        1.19     11.18 o
   0  19   4       14.58       20.34     12.96 o
   1  19   4       23.52       15.68     11.85 o
   2  19   4       64.07       61.49     18.38 o
   3  19   4       20.30       25.72     21.76 o
  -3  20   4        0.33        3.63     22.84 o
  -2  20   4       35.72       42.53     20.74 o
  -1  20   4      209.85      241.70     32.55 o
   0  20   4      414.60      460.81     38.71 o
   1  20   4      317.47      323.93     30.93 o
   2  20   4        2.15       -9.84     14.07 o
   3  20   4       40.81       30.49     22.64 o
  -3  21   4       24.34       50.14     29.26 o
  -2  21   4        1.73        2.87     17.70 o
  -1  21   4       40.25       22.54     17.55 o
   0  21   4        2.97        1.62     13.89 o
   1  21   4       76.54       69.52     19.85 o
   2  21   4       27.06       17.20     17.98 o
   3  21   4        3.06       23.24     21.69 o
  -2  22   4       17.92       39.38     24.31 o
  -1  22   4       19.71       24.82     20.32 o
   0  22   4       79.79       83.31     21.54 o
   1  22   4        1.99        8.75     15.38 o
   2  22   4        0.32       -2.91     15.91 o
  -2  23   4        1.46       -6.44     24.11 o
  -1  23   4       26.39       53.84     25.09 o
   0  23   4        7.58       15.74     16.64 o
   1  23   4       20.56       21.34     18.39 o
   2  23   4       25.67       20.58     21.51 o
  -2  24   4       13.26       -2.15     34.92 o
  -1  24   4        2.02       13.97     22.24 o
   0  24   4       91.14       83.44     23.66 o
   1  24   4       21.48       14.13     18.32 o
   2  24   4        4.46        0.49     23.96 o
  -1  25   4        0.02       -3.67     20.88 o
   0  25   4        0.91      -13.79     19.34 o
   1  25   4       50.02       75.33     24.93 o
   0  26   4        9.91        6.51     23.10 o
  -5   1   5        4.46       -0.16     18.31 o
  -4   1   5        1.83        0.10     12.18 o
  -3   1   5      314.21      323.74     24.99 o
  -2   1   5       58.24       62.73      8.50 o
  -1   1   5        1.39        2.16      4.51 o
   0   1   5       13.21       18.13      3.96 o
   1   1   5       89.75       95.89      6.32 o
   2   1   5     1565.72     1567.76     28.15 o
   3   1   5        6.38       -2.07      8.58 o
   4   1   5        2.45        3.57     13.18 o
   5   1   5       12.45        9.13     24.76 o
  -5   2   5       11.35       24.44     19.73 o
  -4   2   5       23.06       19.89     12.87 o
  -3   2   5        2.60       -3.07      8.92 o
  -2   2   5      809.49      849.18     21.08 o
  -1   2   5     1056.87      958.78     34.72 o
   0   2   5     1745.69     1777.80     21.73 o
   1   2   5       13.38       10.06      4.50 o
   2   2   5       10.69        5.62      5.57 o
   3   2   5      610.87      625.62     30.26 o
   4   2   5       23.53       36.16     17.92 o
   5   2   5        3.98        0.29     25.32 o
  -5   3   5        5.50       -6.03     17.47 o
  -4   3   5      117.39      123.35     21.72 o
  -3   3   5      248.65      276.39     23.25 o
  -2   3   5      289.41      295.92     15.22 o
  -1   3   5      140.79      168.15      9.52 o
   0   3   5        4.52        4.50      3.67 o
   1   3   5      413.94      399.55     11.58 o
   2   3   5      302.57      283.99     16.35 o
   3   3   5       47.79       35.97      9.54 o
   4   3   5       65.07       81.15     19.95 o
   5   3   5        4.14        3.84     23.88 o
  -5   4   5        2.80       -2.45     17.31 o
  -4   4   5       19.48       26.75     15.19 o
  -3   4   5       40.45       37.00     12.06 o
  -2   4   5       25.70       24.02      6.56 o
  -1   4   5     1589.17     1634.87     23.71 o
   0   4   5      283.73      288.06     10.80 o
   1   4   5       17.12       14.21      4.37 o
   2   4   5      441.50      391.95     30.46 o
   3   4   5        0.13       -3.98      7.94 o
   4   4   5       13.93        4.61     13.67 o
   5   4   5        0.05       11.08     23.01 o
  -5   5   5        3.05        2.55     17.40 o
  -4   5   5       10.09       -2.73     13.03 o
  -3   5   5        5.26       11.58      9.04 o
  -2   5   5       72.97       72.32      9.33 o
  -1   5   5      302.06      338.31     14.62 o
   0   5   5      178.59      201.36     10.04 o
   1   5   5      240.16      245.54     12.76 o
   2   5   5       57.69       45.39      6.77 o
   3   5   5       98.07       90.01     14.34 o
   4   5   5        0.03        6.44     13.78 o
  -5   6   5        0.39        8.83     19.40 o
  -4   6   5       49.43       32.69     16.19 o
  -3   6   5       25.22       21.88      9.62 o
  -2   6   5       47.86       38.17      7.91 o
  -1   6   5      558.92      590.95     17.25 o
   0   6   5      247.62      228.88     11.32 o
   1   6   5      213.39      202.09     21.55 o
   2   6   5        0.01       -1.75      5.06 o
   3   6   5       95.82       86.10     15.67 o
   4   6   5       31.91       26.60     16.02 o
  -4   7   5       34.66       28.30     15.50 o
  -3   7   5      264.12      316.00     23.64 o
  -2   7   5       71.46       77.12      9.92 o
  -1   7   5       89.02       98.15      9.71 o
   0   7   5     1498.43     1590.53     23.35 o
   1   7   5     1158.58     1176.05     25.14 o
   2   7   5      808.63      815.02     21.94 o
   3   7   5        0.19       -1.25      9.31 o
   4   7   5        3.92       -1.11     13.39 o
  -4   8   5       11.13       27.89     14.88 o
  -3   8   5        0.11        1.27      9.23 o
  -2   8   5       27.31       28.29      7.05 o
  -1   8   5      340.31      342.88     14.87 o
   0   8   5      522.95      527.71     17.66 o
   1   8   5       84.83       77.16      9.15 o
   2   8   5      165.02      163.65     12.83 o
   3   8   5       95.63       88.01     16.22 o
   4   8   5        0.95        1.08     14.15 o
  -4   9   5       32.15       37.52     15.80 o
  -3   9   5       74.51       72.42     14.22 o
  -2   9   5        5.09        8.45      7.15 o
  -1   9   5        0.27        1.53      4.94 o
   0   9   5       67.81       73.24      9.58 o
   1   9   5      184.65      196.73     13.34 o
   2   9   5       65.38       54.72     10.60 o
   3   9   5        0.66       -1.11      8.84 o
   4   9   5       18.64       20.91     16.60 o
  -4  10   5       11.73        3.87     13.44 o
  -3  10   5       26.12       14.07     10.41 o
  -2  10   5      109.84      119.98     12.81 o
  -1  10   5       39.77       44.46      7.62 o
   0  10   5      209.87      234.16     15.49 o
   1  10   5      110.21      104.15     10.63 o
   2  10   5       27.96       25.78      9.28 o
   3  10   5       91.58       84.77     15.66 o
   4  10   5        0.27        2.51     14.85 o
  -4  11   5        1.04        1.89     14.46 o
  -3  11   5       40.94       41.87     12.70 o
  -2  11   5        0.61       -2.27      7.67 o
  -1  11   5      282.03      221.18     25.37 o
   0  11   5      156.09      174.26     14.23 o
   1  11   5      402.35      406.19     18.12 o
   2  11   5      179.06      179.52     16.82 o
   3  11   5        1.74        5.28     10.15 o
   4  11   5        0.14        1.65     14.21 o
  -4  12   5        7.54       -7.01     17.37 o
  -3  12   5      271.89      297.74     26.89 o
  -2  12   5      224.71      219.17     20.31 o
  -1  12   5      542.77      586.37     22.48 o
   0  12   5      132.34      122.88     13.04 o
   1  12   5      247.43      253.66     21.05 o
   2  12   5      163.49      102.15     16.72 o
   3  12   5      208.21      224.73     24.34 o
   4  12   5       62.04       67.65     21.50 o
  -4  13   5       16.23        0.98     21.08 o
  -3  13   5       41.05       38.45     13.79 o
  -2  13   5      151.87      141.38     17.51 o
  -1  13   5       10.13        6.13      7.21 o
   0  13   5      213.43      239.76     17.58 o
   1  13   5       21.12       14.69      9.60 o
   2  13   5       15.16       20.51     10.48 o
   3  13   5        8.50        5.04     12.49 o
   4  13   5        5.27        2.28     16.20 o
  -4  14   5        1.55        3.92     21.55 o
  -3  14   5        2.54       12.79     12.28 o
  -2  14   5      321.17      331.91     28.24 o
  -1  14   5       85.30      101.87     13.41 o
   0  14   5        0.03       -2.74      7.92 o
   1  14   5      142.52      115.76     16.51 o
   2  14   5        5.50        1.00      9.22 o
   3  14   5       55.39       61.68     19.18 o
   4  14   5        1.67       16.94     18.09 o
  -4  15   5        5.04      -10.52     20.44 o
  -3  15   5        0.49       -0.56     12.00 o
  -2  15   5       34.26       23.45     12.77 o
  -1  15   5       43.60       36.71     12.00 o
   0  15   5        0.90       -0.34      8.75 o
   1  15   5      114.45       80.94     15.05 o
   2  15   5      140.85      152.59     18.99 o
   3  15   5       66.16       55.11     18.59 o
   4  15   5        2.11       -9.38     16.75 o
  -4  16   5        1.14      -12.75     20.89 o
  -3  16   5        0.46        1.94     14.91 o
  -2  16   5       99.09       99.48     18.44 o
  -1  16   5      103.88      102.69     15.96 o
   0  16   5        7.50        1.08      9.20 o
   1  16   5        5.79       11.35     10.28 o
   2  16   5       13.66       15.74     12.25 o
   3  16   5       48.81       47.14     18.14 o
  -3  17   5       43.81       30.14     20.05 o
  -2  17   5        5.05       15.87     13.00 o
  -1  17   5       98.48       98.88     16.30 o
   0  17   5      767.63      750.43     36.90 o
   1  17   5       63.11       74.05     15.64 o
   2  17   5      206.91      204.70     24.28 o
   3  17   5       15.00       23.34     16.32 o
  -3  18   5        2.74        3.32     18.70 o
  -2  18   5       91.23      100.99     19.79 o
  -1  18   5      108.49      117.30     19.25 o
   0  18   5       78.41       75.56     18.09 o
   1  18   5       44.76       35.82     13.24 o
   2  18   5        9.94        0.97     12.79 o
   3  18   5       27.09       25.67     18.04 o
  -3  19   5        3.88        0.82     18.58 o
  -2  19   5        1.31        6.77     13.47 o
  -1  19   5        1.78        3.81     11.96 o
   0  19   5       61.25       55.36     16.70 o
   1  19   5      202.34      187.92     22.89 o
   2  19   5        0.18        5.99     13.21 o
   3  19   5        0.03      -15.02     15.02 o
  -3  20   5        1.54        2.99     23.00 o
  -2  20   5       15.42        8.22     17.36 o
  -1  20   5        5.45        5.81     13.19 o
   0  20   5        2.06        3.88     12.26 o
   1  20   5       17.18        6.73     12.27 o
   2  20   5       42.97       35.10     18.61 o
   3  20   5        1.82       -4.32     19.59 o
  -3  21   5        0.47       -5.24     24.21 o
  -2  21   5        7.59        7.69     25.25 o
  -1  21   5       18.10       19.58     17.41 o
   0  21   5       34.99       19.15     15.24 o
   1  21   5       25.03       17.19     14.62 o
   2  21   5       20.64       21.21     17.69 o
  -2  22   5        7.13        4.93     23.83 o
  -1  22   5       65.17       61.81     21.50 o
   0  22   5       56.03       72.58     21.33 o
   1  22   5        1.57       10.14     15.90 o
   2  22   5       24.64       17.06     19.00 o
  -2  23   5        4.37       12.54     33.10 o
  -1  23   5        0.05        0.83     19.99 o
   0  23   5       83.88       90.90     23.27 o
   1  23   5       85.41       82.55     23.45 o
   2  23   5       29.81       31.22     21.33 o
  -2  24   5       18.62       79.36     65.32 o
  -1  24   5       10.49        6.22     24.62 o
   0  24   5        6.70       16.06     17.98 o
   1  24   5        0.04       -4.33     17.40 o
  -1  25   5       10.14       20.19     29.22 o
   0  25   5        9.70       26.22     20.51 o
   1  25   5        0.56        1.11     18.20 o
  -5   0   6        0.80       -7.92     26.09 o
  -4   0   6        1.09        8.06     18.16 o
  -3   0   6      175.49      169.68     27.96 o
  -2   0   6     1422.16     1398.19     40.77 o
  -1   0   6     9162.74     9171.77    145.21 o
   0   0   6     1327.35     1407.28     27.90 o
   1   0   6     1321.10     1293.81     29.51 o
   2   0   6        2.00        3.88      7.46 o
   3   0   6       13.42       12.06     13.70 o
   4   0   6       74.78       95.30     32.08 o
  -5   1   6       13.30       13.78     20.17 o
  -4   1   6       17.30       20.11     13.66 o
  -3   1   6       17.08       17.25     11.08 o
  -2   1   6       19.42       22.20      7.00 o
  -1   1   6     1666.61     1635.75     24.61 o
   0   1   6      886.91      852.47     13.79 o
   1   1   6      279.01      245.60     11.35 o
   2   1   6       16.43       20.33      6.34 o
   3   1   6        0.07       -0.08      8.76 o
   4   1   6       51.41       63.92     20.17 o
  -5   2   6        2.85      -16.87     16.87 o
  -4   2   6        3.50        4.11     12.42 o
  -3   2   6        2.09        0.09      8.36 o
  -2   2   6      635.13      608.06     45.49 o
  -1   2   6        6.38       -0.76      4.79 o
   0   2   6     1085.28     1115.53     17.20 o
   1   2   6       17.47       18.15      5.24 o
   2   2   6       49.51       52.28      8.24 o
   3   2   6        2.07       -2.36      8.38 o
   4   2   6       15.39        9.15     15.19 o
  -5   3   6        0.92       14.96     20.43 o
  -4   3   6        4.45        0.57     12.57 o
  -3   3   6      114.50      121.05     17.15 o
  -2   3   6      277.16      258.53     29.75 o
  -1   3   6     1076.97     1076.64     20.48 o
   0   3   6     2038.16     2143.17     25.39 o
   1   3   6       75.01       81.82      7.06 o
   2   3   6      160.91      170.84     12.25 o
   3   3   6      103.05       81.97     14.00 o
   4   3   6        9.09       18.89     15.62 o
  -5   4   6        4.85        4.12     19.88 o
  -4   4   6       24.53       32.49     15.81 o
  -3   4   6       27.32       20.88     11.01 o
  -2   4   6     1107.03     1067.26     34.24 o
  -1   4   6       97.82       76.83      7.56 o
   0   4   6      677.27      633.91     31.42 o
   1   4   6      597.37      606.09     13.70 o
   2   4   6      596.14      599.59     18.07 o
   3   4   6       37.69       29.72     10.78 o
   4   4   6       25.56       20.51     15.34 o
  -5   5   6       45.27       42.21     23.86 o
  -4   5   6       96.66       97.16     20.99 o
  -3   5   6      163.33      171.11     18.19 o
  -2   5   6       24.57       22.94      7.27 o
  -1   5   6      561.28      556.79     15.31 o
   0   5   6     1023.17     1018.44     18.78 o
   1   5   6     1469.39     1429.06     19.08 o
   2   5   6        9.44        5.54      5.44 o
   3   5   6      118.22      114.56     16.11 o
   4   5   6        6.81        5.68     13.86 o
  -4   6   6       65.92       61.04     18.61 o
  -3   6   6      133.57      152.26     16.46 o
  -2   6   6       35.30       38.48      8.20 o
  -1   6   6       41.39       42.34      7.46 o
   0   6   6      508.13      554.66     15.31 o
   1   6   6      492.74      418.02     25.60 o
   2   6   6      256.67      266.40     15.38 o
   3   6   6       61.69       47.37     13.11 o
   4   6   6        0.03       -5.53     13.74 o
  -4   7   6      125.40      144.42     24.30 o
  -3   7   6        0.21       -1.37      9.03 o
  -2   7   6       46.37       35.34      8.24 o
  -1   7   6       12.30       12.70      6.04 o
   0   7   6      100.60      124.85      9.83 o
   1   7   6      276.09      257.64     14.71 o
   2   7   6        5.00        5.93      6.37 o
   3   7   6        0.83        7.13      9.72 o
   4   7   6        1.39       -3.86     14.08 o
  -4   8   6       12.64       12.90     16.40 o
  -3   8   6      111.20      118.47     16.49 o
  -2   8   6       32.40       24.09      7.80 o
  -1   8   6       11.56       10.37      5.67 o
   0   8   6       56.22       58.51      7.30 o
   1   8   6      267.25      280.26     14.93 o
   2   8   6      223.56      235.57     15.63 o
   3   8   6       21.18       15.43     10.86 o
   4   8   6        0.39       -2.78     14.42 o
  -4   9   6       29.36       14.56     17.17 o
  -3   9   6      120.99      123.34     16.95 o
  -2   9   6        0.48        0.24      6.41 o
  -1   9   6      291.04      293.55     15.07 o
   0   9   6      567.23      566.47     19.92 o
   1   9   6     1010.73     1016.38     23.22 o
   2   9   6       31.19       29.15      9.24 o
   3   9   6       12.34        8.16     10.67 o
   4   9   6       34.05       35.07     16.74 o
  -4  10   6       20.82       12.40     16.72 o
  -3  10   6       99.00       95.39     15.33 o
  -2  10   6      859.86      828.74     25.98 o
  -1  10   6       49.48       41.35      7.83 o
   0  10   6       71.66       73.30     10.31 o
   1  10   6      240.05      261.86     14.44 o
   2  10   6      340.36      337.23     22.26 o
   3  10   6       44.91       34.09     13.10 o
   4  10   6        1.53        0.07     14.23 o
  -4  11   6        1.18        5.97     18.56 o
  -3  11   6       74.73       61.54     15.26 o
  -2  11   6        1.06       -2.31      8.53 o
  -1  11   6      172.97      162.61     14.20 o
   0  11   6      176.02      178.24     14.94 o
   1  11   6       46.05       43.56     10.22 o
   2  11   6       27.87       19.12      9.27 o
   3  11   6        0.34       -2.09     10.45 o
   4  11   6        0.24       -4.24     15.42 o
  -4  12   6        4.32        7.15     19.50 o
  -3  12   6       27.73       14.08     13.78 o
  -2  12   6      101.02       89.66     14.89 o
  -1  12   6      185.25      164.50     14.69 o
   0  12   6       42.67       42.10      9.42 o
   1  12   6        0.75       -3.21      8.07 o
   2  12   6       47.88       35.83     11.29 o
   3  12   6        8.78       15.98     13.67 o
   4  12   6        1.65       -8.55     15.44 o
  -4  13   6        2.33        4.22     21.20 o
  -3  13   6        9.63        9.16     14.41 o
  -2  13   6       25.09       16.00     10.79 o
  -1  13   6      403.93      407.03     22.38 o
   0  13   6      160.74      187.78     18.14 o
   1  13   6       62.95       50.10     12.38 o
   2  13   6        9.39        3.05      9.53 o
   3  13   6       59.37       55.00     17.76 o
   4  13   6        2.05        3.75     16.60 o
  -4  14   6        2.42       -7.60     20.55 o
  -3  14   6        1.18       -5.83     13.76 o
  -2  14   6      126.06      137.20     19.65 o
  -1  14   6       11.76        9.14      7.52 o
   0  14   6        0.02        0.88      8.64 o
   1  14   6      266.53      259.51     23.08 o
   2  14   6       57.64       57.83     13.70 o
   3  14   6       56.39       68.58     19.25 o
   4  14   6       37.58       29.42     19.49 o
  -4  15   6       14.34        0.93     22.70 o
  -3  15   6        1.80        5.27     14.64 o
  -2  15   6        0.36        5.12     11.57 o
  -1  15   6      473.74      458.31     29.11 o
   0  15   6      719.49      746.87     30.45 o
   1  15   6       23.91       34.53     12.18 o
   2  15   6       67.19       55.11     14.25 o
   3  15   6       20.26       21.08     15.15 o
   4  15   6       29.17       25.10     19.96 o
  -3  16   6       28.98       23.86     17.41 o
  -2  16   6        0.48       -2.36     12.36 o
  -1  16   6       60.15       62.88     14.11 o
   0  16   6        1.67        6.88     10.09 o
   1  16   6       52.35       36.68     12.71 o
   2  16   6       84.19       85.07     17.34 o
   3  16   6       35.28       24.65     15.45 o
  -3  17   6        3.63        7.11     16.86 o
  -2  17   6       13.88        5.82     14.10 o
  -1  17   6       10.96        4.93     10.80 o
   0  17   6        4.45       -0.40     10.40 o
   1  17   6       19.53       11.41     11.15 o
   2  17   6        4.35        1.50     12.28 o
   3  17   6       44.27       37.51     18.16 o
  -3  18   6        3.01       -9.08     16.52 o
  -2  18   6        8.81        6.61     14.43 o
  -1  18   6       63.76       54.74     15.77 o
   0  18   6      227.54      202.77     26.09 o
   1  18   6      110.56      116.98     19.20 o
   2  18   6        5.04        1.35     13.23 o
   3  18   6        0.09        8.70     16.26 o
  -3  19   6        1.24       -3.52     19.30 o
  -2  19   6        1.15        5.62     15.04 o
  -1  19   6       83.41       92.68     18.50 o
   0  19   6        2.19       10.30     12.96 o
   1  19   6      100.36      113.01     19.61 o
   2  19   6       31.46       29.27     16.34 o
   3  19   6        0.08        6.02     17.47 o
  -3  20   6       26.92       22.13     22.59 o
  -2  20   6       34.92       46.38     21.33 o
  -1  20   6       14.72        8.64     15.88 o
   0  20   6        1.21        5.77     13.65 o
   1  20   6       31.72       43.94     15.05 o
   2  20   6      207.03      237.35     31.11 o
   3  20   6       27.11       23.57     22.91 o
  -2  21   6        4.04        1.73     24.27 o
  -1  21   6        5.99        5.12     19.91 o
   0  21   6       32.94       47.21     18.33 o
   1  21   6       89.67       49.98     17.41 o
   2  21   6        6.09        9.90     17.64 o
  -2  22   6        0.10       -1.15     23.96 o
  -1  22   6        0.52        5.20     19.97 o
   0  22   6        0.38       -3.52     14.63 o
   1  22   6       65.28       74.23     22.56 o
   2  22   6        6.58       29.12     19.78 o
  -2  23   6       42.72       56.22     43.99 o
  -1  23   6        0.33        4.48     21.14 o
   0  23   6        1.79       -2.26     17.56 o
   1  23   6       22.80       24.62     19.03 o
   2  23   6        0.03       -6.53     17.22 o
  -1  24   6        6.84        6.93     28.40 o
   0  24   6       36.00       32.19     22.34 o
   1  24   6        7.15        2.74     19.86 o
  -1  25   6       75.46       89.53     38.39 o
   0  25   6       14.04       -1.36     21.06 o
  -5   1   7        9.14       -1.89     22.56 o
  -4   1   7       11.28       13.04     13.14 o
  -3   1   7       24.59       21.51     11.49 o
  -2   1   7       83.36       89.07     10.11 o
  -1   1   7      508.01      475.23     15.00 o
   0   1   7     1421.05     1453.45     18.85 o
   1   1   7      454.05      471.38     13.71 o
   2   1   7        7.78        5.31      5.50 o
   3   1   7      173.42      176.69     18.86 o
   4   1   7       14.80        8.12     17.19 o
  -5   2   7       16.14       24.62     25.98 o
  -4   2   7       94.74       87.08     18.76 o
  -3   2   7       60.65       70.07     14.85 o
  -2   2   7       97.38      109.71     11.35 o
  -1   2   7        3.65        3.09      4.90 o
   0   2   7     1704.56     1719.17     27.49 o
   1   2   7     1589.72     1560.85     23.58 o
   2   2   7        2.24       -3.40      5.20 o
   3   2   7       15.89       17.50      9.98 o
   4   2   7        9.32        5.29     17.03 o
  -4   3   7       45.90       37.76     16.20 o
  -3   3   7      222.14      244.71     22.74 o
  -2   3   7      875.26      841.83     23.20 o
  -1   3   7      591.09      588.38     15.55 o
   0   3   7      689.78      637.79     18.27 o
   1   3   7      317.86      321.06     13.81 o
   2   3   7       85.16       91.94      9.76 o
   3   3   7       37.74       48.70     12.47 o
   4   3   7       32.24       36.03     16.74 o
  -4   4   7        9.15        0.05     14.81 o
  -3   4   7      335.22      352.53     26.91 o
  -2   4   7        9.21        2.59      6.34 o
  -1   4   7      201.63      194.44     11.48 o
   0   4   7       61.04       50.92      6.14 o
   1   4   7        0.28       -3.64      4.23 o
   2   4   7      265.31      250.29     14.03 o
   3   4   7        0.14       -3.38      9.12 o
   4   4   7        0.69       -7.55     13.61 o
  -4   5   7        0.96        3.96     14.82 o
  -3   5   7       37.01       30.13     11.30 o
  -2   5   7      157.65      138.72     13.62 o
  -1   5   7       17.22       13.09      5.27 o
   0   5   7       98.56      118.47      9.07 o
   1   5   7      508.81      521.26     13.64 o
   2   5   7      200.69      217.25     14.19 o
   3   5   7       47.74       39.69     12.32 o
   4   5   7        6.65        1.56     13.97 o
  -4   6   7       20.19       23.60     17.05 o
  -3   6   7      272.15      279.37     22.79 o
  -2   6   7       19.77       19.77      7.76 o
  -1   6   7      245.83      246.13     12.31 o
   0   6   7       13.22       10.16      5.32 o
   1   6   7      209.11      218.62      9.62 o
   2   6   7      124.56      127.04     11.88 o
   3   6   7        2.82        1.43      9.88 o
   4   6   7        1.91       -6.92     14.08 o
  -4   7   7        0.13       -1.70     15.09 o
  -3   7   7       98.20      107.42     16.31 o
  -2   7   7     1169.82     1177.73     27.91 o
  -1   7   7       14.75       21.98      7.00 o
   0   7   7       25.84       27.73      6.40 o
   1   7   7        0.44       -1.36      5.21 o
   2   7   7        4.45        2.78      6.42 o
   3   7   7      277.59      266.12     24.26 o
   4   7   7        2.60        8.98     14.39 o
  -4   8   7       64.77       53.16     20.32 o
  -3   8   7      378.72      369.71     30.51 o
  -2   8   7       89.96       96.02     11.55 o
  -1   8   7       10.46       10.66      6.10 o
   0   8   7      471.63      482.89     16.38 o
   1   8   7       81.80       66.56      9.20 o
   2   8   7      685.30      711.48     23.32 o
   3   8   7       15.73       22.15     11.44 o
   4   8   7       17.15       12.80     15.08 o
  -4   9   7        3.50        9.29     17.05 o
  -3   9   7        8.82        2.13     11.77 o
  -2   9   7       24.57       17.16      7.89 o
  -1   9   7      116.18      112.02     10.85 o
   0   9   7      455.16      489.47     20.07 o
   1   9   7        2.46       -4.67      5.57 o
   2   9   7       25.48       25.18      9.49 o
   3   9   7       14.09       12.71     11.05 o
   4   9   7        2.33        7.25     15.39 o
  -4  10   7        1.65       -0.03     18.38 o
  -3  10   7        2.45        4.96     13.16 o
  -2  10   7      457.89      367.22     41.52 o
  -1  10   7      602.82      597.42     22.56 o
   0  10   7        3.08        7.36      6.84 o
   1  10   7      309.66      348.08     23.27 o
   2  10   7       57.50       50.11     11.31 o
   3  10   7        3.65        6.13     11.03 o
   4  10   7       41.41       27.19     18.90 o
  -4  11   7        1.35      -13.31     17.45 o
  -3  11   7        6.69       16.30     14.57 o
  -2  11   7      244.33      241.02     23.98 o
  -1  11   7       67.82       80.84     11.59 o
   0  11   7      128.68      136.36     13.80 o
   1  11   7        5.81        6.75      8.67 o
   2  11   7        6.07       -3.46      9.08 o
   3  11   7       83.40       57.53     16.42 o
   4  11   7        0.38        6.59     16.77 o
  -4  12   7        3.90       11.44     19.89 o
  -3  12   7       56.48       63.79     19.21 o
  -2  12   7       79.07       63.85     15.28 o
  -1  12   7       16.42        9.56      7.91 o
   0  12   7      300.55      322.36     22.92 o
   1  12   7      334.79      357.97     27.46 o
   2  12   7      124.75      139.74     18.05 o
   3  12   7        6.14        9.96     13.59 o
   4  12   7        0.79        0.15     17.57 o
  -4  13   7        8.01       -1.94     18.97 o
  -3  13   7        0.17       -3.51     13.10 o
  -2  13   7       41.99       31.72     12.97 o
  -1  13   7     1031.34     1039.91     31.31 o
   0  13   7      801.14      793.16     30.57 o
   1  13   7        0.15        1.55      9.21 o
   2  13   7       77.71       66.32     14.65 o
   3  13   7        0.12        8.58     14.24 o
   4  13   7       27.37       13.07     18.32 o
  -4  14   7        5.09       11.21     23.54 o
  -3  14   7        0.12        9.27     15.43 o
  -2  14   7       58.29       46.29     16.10 o
  -1  14   7        7.47       -0.81      8.04 o
   0  14   7       49.96       45.08     12.21 o
   1  14   7       86.39       88.88     15.96 o
   2  14   7        1.77       -7.74      9.30 o
   3  14   7       33.53       44.68     17.51 o
   4  14   7        3.08        9.28     18.47 o
  -4  15   7        2.25       -5.24     22.15 o
  -3  15   7        8.15        3.32     14.84 o
  -2  15   7        2.03       -2.31     12.54 o
  -1  15   7       79.82       85.27     16.72 o
   0  15   7      116.81      115.37     16.51 o
   1  15   7       13.45       12.63     10.81 o
   2  15   7      121.47      112.09     17.83 o
   3  15   7        6.77        6.09     15.21 o
  -3  16   7       13.56       27.74     18.50 o
  -2  16   7       16.94       -0.06     13.15 o
  -1  16   7        2.87        1.09     11.38 o
   0  16   7      160.69      171.32     21.47 o
   1  16   7      122.75      123.19     18.35 o
   2  16   7        2.71        4.51     12.71 o
   3  16   7        7.48       -0.94     15.21 o
  -3  17   7        2.97       12.86     17.28 o
  -2  17   7       26.12       21.62     16.54 o
  -1  17   7       61.48       46.67     16.95 o
   0  17   7       49.76       68.78     16.51 o
   1  17   7      187.04      169.64     21.31 o
   2  17   7        7.37        2.19     12.84 o
   3  17   7       96.46       87.66     23.14 o
  -3  18   7       60.34       72.76     25.42 o
  -2  18   7       37.54       33.27     17.18 o
  -1  18   7        3.80        3.30     13.70 o
   0  18   7       33.36       32.28     17.69 o
   1  18   7      123.01      133.48     20.22 o
   2  18   7       79.17       95.23     21.07 o
   3  18   7       24.35        9.47     17.02 o
  -3  19   7        0.01       10.46     20.40 o
  -2  19   7        2.65       -5.83     15.16 o
  -1  19   7       18.92        9.77     15.12 o
   0  19   7        0.02       -4.74     13.74 o
   1  19   7       31.67       25.41     13.96 o
   2  19   7       58.12       47.99     18.82 o
   3  19   7        6.10        7.08     17.94 o
  -3  20   7       10.70       27.35     22.77 o
  -2  20   7        7.57       16.46     19.35 o
  -1  20   7        6.45        3.69     16.19 o
   0  20   7        4.26        4.84     16.00 o
   1  20   7        4.91        3.32     12.61 o
   2  20   7       17.81        8.90     16.03 o
  -2  21   7       35.76       35.35     22.07 o
  -1  21   7       18.40       16.31     19.11 o
   0  21   7        0.01       -1.03     16.65 o
   1  21   7       26.84       41.85     18.40 o
   2  21   7        1.78       -2.09     15.15 o
  -2  22   7        0.52       10.89     27.81 o
  -1  22   7        2.65       21.08     22.53 o
   0  22   7        4.93       -0.43     17.90 o
   1  22   7       65.69       50.74     23.00 o
   2  22   7       57.82       50.47     25.36 o
  -2  23   7       25.02       19.10     39.11 o
  -1  23   7       33.52       38.30     25.79 o
   0  23   7       71.79      118.96     29.31 o
   1  23   7        3.29       10.43     19.71 o
  -1  24   7       13.75       -4.08     22.66 o
   0  24   7       50.41       63.59     26.13 o
   1  24   7       13.64        6.32     22.16 o
   0  25   7        3.71       -1.70     21.89 o
  -4   0   8       77.24      112.62     35.99 o
  -3   0   8        0.14       -0.51     14.19 o
  -2   0   8       37.96       30.46     11.27 o
  -1   0   8     1369.84     1367.19     43.00 o
   0   0   8     7879.44     8445.79    134.82 o
   1   0   8       83.40       94.79     11.66 o
   2   0   8        6.35       12.70      8.79 o
   3   0   8       60.16       59.50     23.40 o
   4   0   8        5.32        1.61     22.14 o
  -4   1   8       25.76       16.03     16.04 o
  -3   1   8       31.08       26.92     12.07 o
  -2   1   8       11.68       14.49      6.96 o
  -1   1   8       27.08       23.81      6.94 o
   0   1   8      116.27      148.45      9.45 o
   1   1   8        6.68        8.04      4.78 o
   2   1   8       46.45       44.99      7.91 o
   3   1   8       20.51       18.49     11.54 o
   4   1   8       26.30       27.21     19.54 o
  -4   2   8        0.45       -1.33     14.91 o
  -3   2   8       25.02       27.28     11.97 o
  -2   2   8        7.05       -1.59      6.27 o
  -1   2   8     1477.31     1538.16     30.35 o
   0   2   8        9.48        0.33      5.23 o
   1   2   8     1183.75     1166.76     30.73 o
   2   2   8        0.14       -3.50      5.21 o
   3   2   8       22.04       11.57     10.14 o
   4   2   8        4.36        5.04     17.57 o
  -4   3   8        2.28       -3.88     14.57 o
  -3   3   8       50.56       50.69     14.96 o
  -2   3   8      138.41      142.18     13.13 o
  -1   3   8      707.89      754.36     22.47 o
   0   3   8      368.22      418.27     17.37 o
   1   3   8      350.36      352.31     15.29 o
   2   3   8       20.45       13.30      6.09 o
   3   3   8        2.52        0.74      8.88 o
   4   3   8       28.17       17.44     18.63 o
  -4   4   8       19.42       16.66     16.84 o
  -3   4   8        0.55       -7.86     10.28 o
  -2   4   8        2.67        6.95      7.11 o
  -1   4   8      432.31      446.82     20.17 o
   0   4   8       47.70       44.77      6.81 o
   1   4   8       31.72       32.18      6.52 o
   2   4   8        1.39       -2.26      5.58 o
   3   4   8        4.64        5.86      9.24 o
   4   4   8        2.39       -6.67     15.22 o
  -4   5   8      113.77       77.94     22.70 o
  -3   5   8      137.86      138.53     18.64 o
  -2   5   8     1038.31     1005.48     30.78 o
  -1   5   8       49.59       51.85      9.35 o
   0   5   8       10.21        9.40      4.77 o
   1   5   8      116.28      121.83      9.82 o
   2   5   8      621.44      620.25     21.26 o
   3   5   8       31.25       30.50     11.99 o
   4   5   8        1.03        6.42     13.32 o
  -4   6   8       15.41       10.19     15.65 o
  -3   6   8       73.62       75.66     15.78 o
  -2   6   8        0.02        0.43      7.90 o
  -1   6   8      107.94      101.89     10.01 o
   0   6   8      209.84      213.69     12.12 o
   1   6   8      340.94      366.67     15.04 o
   2   6   8        3.87       -0.38      6.21 o
   3   6   8        1.05       -0.22      9.64 o
   4   6   8       16.22       24.10     15.97 o
  -4   7   8        0.72        0.33     16.31 o
  -3   7   8      436.26      451.96     31.59 o
  -2   7   8       20.20       20.10      9.75 o
  -1   7   8      679.99      690.25     24.21 o
   0   7   8       10.99        8.84      5.94 o
   1   7   8       22.32       17.58      6.85 o
   2   7   8       99.13       80.19     10.82 o
   3   7   8       68.74       52.56     14.06 o
   4   7   8        0.07       -1.35     13.84 o
  -4   8   8        9.92        8.73     17.12 o
  -3   8   8       36.46       40.49     14.76 o
  -2   8   8       43.15       55.75     11.92 o
  -1   8   8        0.43        3.30      6.73 o
   0   8   8        9.77       11.11      6.24 o
   1   8   8       19.98       18.14      7.34 o
   2   8   8       12.66       10.90      7.96 o
   3   8   8        7.14        6.47     11.13 o
   4   8   8        0.27        3.14     14.64 o
  -4   9   8        6.98       15.94     20.61 o
  -3   9   8       52.68       46.76     17.52 o
  -2   9   8      152.21      124.49     17.16 o
  -1   9   8      324.57      346.36     22.43 o
   0   9   8      126.06      109.19     11.80 o
   1   9   8       28.28       34.49      9.27 o
   2   9   8       31.95       30.23     10.06 o
   3   9   8       21.66       27.05     12.54 o
   4   9   8        6.31       19.18     16.68 o
  -4  10   8       36.03       64.25     25.37 o
  -3  10   8        1.21       -2.84     13.42 o
  -2  10   8       19.06       15.59     10.99 o
  -1  10   8     1322.72     1231.57     34.07 o
   0  10   8      240.37      265.31     17.51 o
   1  10   8      296.66      299.83     22.64 o
   2  10   8       10.82       11.68      9.76 o
   3  10   8       12.49       13.83     12.66 o
   4  10   8       13.10        0.50     16.00 o
  -4  11   8        4.76       -8.78     17.85 o
  -3  11   8        0.02       -0.67     13.80 o
  -2  11   8      638.16      657.12     37.03 o
  -1  11   8       29.14       42.41     11.20 o
   0  11   8        0.28       -0.32      7.51 o
   1  11   8       48.44       31.98     10.90 o
   2  11   8      159.95      177.28     19.93 o
   3  11   8       47.29       40.96     14.68 o
   4  11   8       11.26       18.82     18.84 o
  -4  12   8       10.44        6.73     19.44 o
  -3  12   8       42.47       34.02     17.55 o
  -2  12   8       60.59       59.92     15.54 o
  -1  12   8      149.51      127.58     15.77 o
   0  12   8      394.30      402.58     27.33 o
   1  12   8      102.26       91.71     16.59 o
   2  12   8        0.11       -1.54      9.47 o
   3  12   8        0.51        0.31     11.59 o
   4  12   8        0.31        4.09     18.60 o
  -4  13   8        1.02       -9.46     19.88 o
  -3  13   8       17.77        7.11     15.46 o
  -2  13   8      140.05      143.45     21.05 o
  -1  13   8       66.54       57.30     12.50 o
   0  13   8      167.93      174.98     19.53 o
   1  13   8        0.70        0.53      9.90 o
   2  13   8        0.15        8.84     10.58 o
   3  13   8        2.35       -6.94     12.71 o
   4  13   8        0.59       11.61     18.54 o
  -4  14   8        0.64       -8.28     19.19 o
  -3  14   8       10.82        0.12     14.89 o
  -2  14   8        2.99        2.18     12.84 o
  -1  14   8      171.88      145.34     17.27 o
   0  14   8        7.25        9.07      9.86 o
   1  14   8      100.59      114.59     18.07 o
   2  14   8        2.71      -10.36     10.36 o
   3  14   8        0.08       -4.89     13.01 o
  -3  15   8       76.42       54.87     20.91 o
  -2  15   8       45.58       40.46     17.10 o
  -1  15   8      214.82      216.94     26.97 o
   0  15   8       46.79       40.82     13.07 o
   1  15   8      272.35      304.11     26.86 o
   2  15   8       56.60       67.22     16.51 o
   3  15   8        5.66        9.86     14.40 o
  -3  16   8        0.04        0.26     16.32 o
  -2  16   8        9.86       10.29     14.63 o
  -1  16   8        1.83       -5.60     11.98 o
   0  16   8      447.06      448.53     33.86 o
   1  16   8      112.48      128.50     19.79 o
   2  16   8       62.85       44.23     17.44 o
   3  16   8       34.74       37.83     18.14 o
  -3  17   8        5.04       -0.60     16.59 o
  -2  17   8       38.59       45.96     18.70 o
  -1  17   8        0.84       -2.31     12.37 o
   0  17   8        0.56       -4.54     10.68 o
   1  17   8        6.60       -6.68     11.91 o
   2  17   8       76.99       63.17     18.66 o
   3  17   8        3.13      -10.87     14.70 o
  -3  18   8       17.67        7.42     18.76 o
  -2  18   8        0.02      -10.81     15.51 o
  -1  18   8        4.02        3.51     14.34 o
   0  18   8       68.05       57.14     16.80 o
   1  18   8       80.35       54.57     17.23 o
   2  18   8        2.15       -0.44     13.32 o
   3  18   8        1.92        0.19     16.29 o
  -3  19   8        2.51        4.13     20.42 o
  -2  19   8       21.03       38.51     20.97 o
  -1  19   8       34.36       29.33     16.42 o
   0  19   8        0.96       19.03     17.42 o
   1  19   8        0.11        2.04     13.79 o
   2  19   8      114.60      124.99     27.74 o
  -2  20   8        8.94        6.28     19.09 o
  -1  20   8       55.07       54.57     21.91 o
   0  20   8        7.06       16.45     18.41 o
   1  20   8      107.86       91.41     21.69 o
   2  20   8        0.30       -9.06     17.01 o
  -2  21   8       73.39       76.76     26.95 o
  -1  21   8       20.71       32.22     19.95 o
   0  21   8        9.31       10.73     18.07 o
   1  21   8       40.26       36.21     18.38 o
   2  21   8       67.52       47.97     22.38 o
  -2  22   8        1.07      -15.08     30.55 o
  -1  22   8        4.76        7.31     18.79 o
   0  22   8        7.31        5.29     16.52 o
   1  22   8        2.40       -2.95     17.43 o
   2  22   8       11.07       -2.07     19.45 o
  -1  23   8       27.09       21.34     24.63 o
   0  23   8       10.39       13.24     20.78 o
   1  23   8        0.00        3.24     20.73 o
  -1  24   8       16.94       21.06     59.36 o
   0  24   8       61.30       63.08     25.88 o
  -4   1   9       24.71       34.65     18.37 o
  -3   1   9       28.55       28.36     14.99 o
  -2   1   9       16.33       16.39      7.99 o
  -1   1   9        2.56       -0.62      5.87 o
   0   1   9        1.00       -2.62      4.51 o
   1   1   9      354.94      327.69     15.46 o
   2   1   9       32.14       43.74      8.21 o
   3   1   9      167.63      187.68     20.80 o
   4   1   9       45.15       43.48     21.46 o
  -4   2   9        0.78       -1.75     14.82 o
  -3   2   9       74.04       57.66     17.76 o
  -2   2   9      148.61      162.91     14.81 o
  -1   2   9      122.41      108.48     11.60 o
   0   2   9      272.10      281.32     15.68 o
   1   2   9       89.13       78.07      7.44 o
   2   2   9       15.56        9.89      6.07 o
   3   2   9       52.95       54.74     13.08 o
   4   2   9       45.74       52.86     21.07 o
  -4   3   9        8.55       15.52     17.06 o
  -3   3   9      190.26      173.51     25.46 o
  -2   3   9       15.25        5.20      7.51 o
  -1   3   9      100.30      105.00     12.07 o
   0   3   9       91.86      105.88     10.95 o
   1   3   9      767.54      750.75     19.02 o
   2   3   9      635.84      628.70     21.63 o
   3   3   9        1.50       -3.02      9.29 o
   4   3   9        5.66       14.19     17.36 o
  -4   4   9       13.44       11.02     18.97 o
  -3   4   9        2.10        6.24     12.63 o
  -2   4   9      221.17      222.59     18.01 o
  -1   4   9      109.22      112.32     12.58 o
   0   4   9      126.73      136.35     12.08 o
   1   4   9        1.15        1.30      5.41 o
   2   4   9       37.25       37.68      8.23 o
   3   4   9       11.00       13.12      9.58 o
   4   4   9        3.13       -2.25     14.92 o
  -4   5   9       23.89       28.45     20.78 o
  -3   5   9        1.30       -2.96     10.73 o
  -2   5   9       31.63       30.57     10.38 o
  -1   5   9       86.09       64.24      9.37 o
   0   5   9      288.70      246.38     21.70 o
   1   5   9      147.09      148.92     11.36 o
   2   5   9        0.39       -1.74      6.19 o
   3   5   9        4.78        5.86     10.49 o
   4   5   9        7.59       13.77     16.70 o
  -4   6   9        0.22        2.56     17.28 o
  -3   6   9        9.51        2.08     11.36 o
  -2   6   9      222.32      224.48     19.43 o
  -1   6   9        3.18        4.42      7.62 o
   0   6   9       46.47       43.86      8.81 o
   1   6   9      337.56      330.03     18.39 o
   2   6   9       88.41       90.05     10.78 o
   3   6   9       17.47       10.49     11.50 o
   4   6   9        3.18        3.89     15.11 o
  -4   7   9       13.97       21.49     20.03 o
  -3   7   9        9.35       11.00     11.47 o
  -2   7   9        9.01        9.71      9.78 o
  -1   7   9        2.96        4.40      7.60 o
   0   7   9        1.80        7.03      6.81 o
   1   7   9      219.30      183.52     16.66 o
   2   7   9       69.65       61.60      9.94 o
   3   7   9       38.38       27.00     11.86 o
   4   7   9        0.58       -0.85     14.62 o
  -4   8   9        0.01       13.58     21.93 o
  -3   8   9       57.21       60.47     18.45 o
  -2   8   9      514.54      512.75     28.35 o
  -1   8   9      493.24      497.57     28.74 o
   0   8   9      888.62      934.98     28.70 o
   1   8   9      292.23      288.61     18.59 o
   2   8   9        0.02        0.79      6.97 o
   3   8   9      165.39      168.98     20.00 o
   4   8   9       19.23       27.80     17.67 o
  -4   9   9        5.72       16.72     22.96 o
  -3   9   9        6.55       17.89     15.65 o
  -2   9   9        2.96        9.32     10.23 o
  -1   9   9       14.25       15.94      9.35 o
   0   9   9      145.75      150.99     17.49 o
   1   9   9      150.95      138.67     16.74 o
   2   9   9       31.06       39.62     12.09 o
   3   9   9       13.69       12.39     12.34 o
   4   9   9        1.35       11.03     17.59 o
  -4  10   9        1.27       -7.22     18.11 o
  -3  10   9        0.79       12.97     14.21 o
  -2  10   9      169.38      159.15     19.50 o
  -1  10   9      479.75      466.32     27.19 o
   0  10   9        8.05        3.14      8.99 o
   1  10   9        0.63        0.14      8.73 o
   2  10   9      173.30      176.25     19.80 o
   3  10   9        0.37       -3.00     10.88 o
   4  10   9        3.21       15.06     18.03 o
  -4  11   9       16.70        9.73     20.30 o
  -3  11   9       14.62       13.97     15.14 o
  -2  11   9       23.83       37.21     13.17 o
  -1  11   9        0.04        0.58      8.90 o
   0  11   9      110.08      103.05     16.08 o
   1  11   9      116.91      110.02     17.81 o
   2  11   9        0.31        1.41      9.95 o
   3  11   9       25.36       24.17     14.16 o
   4  11   9        0.93        1.44     17.97 o
  -4  12   9        0.03       -0.27     20.25 o
  -3  12   9        1.88        4.83     15.70 o
  -2  12   9      130.99      134.66     20.90 o
  -1  12   9        2.45       -0.23      8.60 o
   0  12   9       31.52       44.03     12.59 o
   1  12   9       39.84       47.32     15.80 o
   2  12   9        5.12        4.74     10.35 o
   3  12   9       34.02       38.28     15.66 o
  -4  13   9        4.97       -1.67     20.42 o
  -3  13   9      142.68      142.98     26.60 o
  -2  13   9       45.86       62.73     18.55 o
  -1  13   9      154.51      155.15     19.22 o
   0  13   9      419.68      454.67     30.45 o
   1  13   9      354.82      354.20     33.47 o
   2  13   9      163.88      158.23     20.39 o
   3  13   9        0.52        0.36     13.10 o
  -3  14   9       14.45        2.32     15.60 o
  -2  14   9       18.28       15.30     15.00 o
  -1  14   9       56.48       36.23     12.38 o
   0  14   9        5.98       14.80     11.09 o
   1  14   9        1.27       -3.88     11.74 o
   2  14   9       29.14       30.81     13.82 o
   3  14   9       27.65       29.28     16.72 o
  -3  15   9        0.43       12.31     17.18 o
  -2  15   9        0.00        5.91     13.58 o
  -1  15   9        0.18       -1.74     12.45 o
   0  15   9      263.79      276.08     25.68 o
   1  15   9      200.47      183.80     24.39 o
   2  15   9        9.59        9.48     13.69 o
   3  15   9        5.60       -3.78     14.42 o
  -3  16   9        6.15        7.56     17.49 o
  -2  16   9       89.77       80.03     23.82 o
  -1  16   9       11.68        9.06     13.65 o
   0  16   9       20.10        8.99     12.48 o
   1  16   9        7.96       11.94     13.32 o
   2  16   9        0.78        0.31     14.87 o
   3  16   9       18.00        9.46     17.32 o
  -3  17   9       24.51       37.30     20.41 o
  -2  17   9        0.12       10.40     16.72 o
  -1  17   9        7.05        9.59     14.69 o
   0  17   9        4.15        4.59     12.35 o
   1  17   9       86.98       86.00     19.32 o
   2  17   9        1.23       -1.95     14.97 o
   3  17   9       34.56       35.99     20.68 o
  -3  18   9       32.46       24.14     20.24 o
  -2  18   9       76.83       73.63     24.25 o
  -1  18   9      167.14      150.38     26.12 o
   0  18   9      107.71      112.90     21.55 o
   1  18   9        9.17       12.52     14.26 o
   2  18   9       94.20       85.84     24.41 o
  -2  19   9       37.86       33.82     22.34 o
  -1  19   9        0.06        2.82     16.32 o
   0  19   9       73.95       99.08     25.41 o
   1  19   9       21.39        8.15     14.71 o
   2  19   9        5.92       -2.99     16.19 o
  -2  20   9       28.15       33.33     23.12 o
  -1  20   9       34.95       35.37     21.49 o
   0  20   9        0.94       10.93     16.92 o
   1  20   9        6.56        9.26     15.53 o
   2  20   9        9.88       -5.20     17.12 o
  -2  21   9        1.32       13.79     21.30 o
  -1  21   9        2.13        2.76     19.16 o
   0  21   9        6.34        0.79     18.80 o
   1  21   9       33.82       24.72     18.24 o
   2  21   9       20.32       24.99     21.35 o
  -1  22   9       37.89       30.43     23.19 o
   0  22   9       16.05        9.50     20.36 o
   1  22   9        0.01        1.87     17.88 o
  -1  23   9       14.17       13.39     24.70 o
   0  23   9       76.09      105.82     30.00 o
   1  23   9       43.06       48.93     26.40 o
  -4   0  10        0.81        4.46     23.62 o
  -3   0  10      576.85      584.33     61.85 o
  -2   0  10      210.55      195.71     25.41 o
  -1   0  10        1.79        5.42     10.75 o
   0   0  10      360.44      378.45     30.82 o
   1   0  10      679.54      669.13     25.68 o
   2   0  10       31.53       41.61     11.13 o
   3   0  10      438.78      451.50     47.05 o
   4   0  10       28.14       14.45     24.67 o
  -4   1  10       18.54       34.05     19.37 o
  -3   1  10        9.49       16.39     13.77 o
  -2   1  10        3.99        7.57      8.53 o
  -1   1  10       14.09        6.37      7.57 o
   0   1  10       71.05       58.88      8.33 o
   1   1  10      212.44      175.96     11.37 o
   2   1  10      352.30      350.74     18.18 o
   3   1  10        5.17       -5.30     10.47 o
   4   1  10       28.60       28.10     17.85 o
  -4   2  10       45.76       45.58     20.55 o
  -3   2  10       36.42       16.36     14.80 o
  -2   2  10      161.56      169.04     16.74 o
  -1   2  10       62.65       62.81     11.88 o
   0   2  10      512.56      558.57     23.27 o
   1   2  10      215.59      220.80     13.36 o
   2   2  10      359.42      365.40     18.83 o
   3   2  10       24.67       16.84     10.82 o
   4   2  10        0.22        6.37     16.07 o
  -4   3  10       57.01       52.87     20.88 o
  -3   3  10       14.32       21.35     14.72 o
  -2   3  10      370.61      379.31     25.37 o
  -1   3  10      257.79      263.71     17.89 o
   0   3  10       22.04       32.49      8.25 o
   1   3  10       33.86       31.07      7.14 o
   2   3  10      136.55      134.51     12.55 o
   3   3  10        1.59        2.17      8.89 o
   4   3  10       24.19        9.92     16.58 o
  -4   4  10        1.78        0.05     17.42 o
  -3   4  10       22.34       24.82     15.51 o
  -2   4  10      437.84      461.99     27.63 o
  -1   4  10       47.31       47.24      9.96 o
   0   4  10       15.47       17.27      7.52 o
   1   4  10      196.85      197.15     13.34 o
   2   4  10      249.00      258.60     16.52 o
   3   4  10      123.69      137.01     16.22 o
   4   4  10        5.33       -6.21     16.15 o
  -4   5  10        0.87       11.81     18.77 o
  -3   5  10       32.82       23.97     13.71 o
  -2   5  10       54.58       55.64     13.66 o
  -1   5  10     1270.63     1220.47     31.50 o
   0   5  10     1043.99      931.57     61.17 o
   1   5  10      537.10      525.10     22.11 o
   2   5  10       49.37       37.05      8.92 o
   3   5  10       75.81       71.86     14.42 o
   4   5  10        0.42        8.07     16.48 o
  -4   6  10        4.64        2.78     18.88 o
  -3   6  10        0.69        5.09     12.24 o
  -2   6  10       88.43       81.29     14.25 o
  -1   6  10     1478.67     1136.36    141.70 o
   0   6  10        0.06       -1.84      6.55 o
   1   6  10      700.75      698.59     29.94 o
   2   6  10       97.33      103.94     11.61 o
   3   6  10        0.14        4.76      9.62 o
   4   6  10       38.89       14.35     17.62 o
  -4   7  10        4.68        9.61     22.73 o
  -3   7  10       12.38       15.57     14.26 o
  -2   7  10      497.79      489.53     28.83 o
  -1   7  10        5.53        6.78      8.25 o
   0   7  10      897.09      903.38     25.90 o
   1   7  10       54.76       63.54     12.34 o
   2   7  10       36.14       22.63      7.86 o
   3   7  10        7.25        6.39     10.55 o
   4   7  10       14.52       18.06     18.27 o
  -4   8  10        9.81        1.49     21.42 o
  -3   8  10        0.01      -11.05     14.15 o
  -2   8  10        8.05       -1.07     10.08 o
  -1   8  10      523.86      521.89     29.58 o
   0   8  10       35.90       49.81     12.49 o
   1   8  10      259.20      268.15     22.61 o
   2   8  10       19.23       18.47      9.80 o
   3   8  10       13.08       11.66     12.33 o
   4   8  10        1.80       -0.92     17.97 o
  -4   9  10        0.11       -5.60     20.72 o
  -3   9  10        0.37        6.02     16.76 o
  -2   9  10      112.69      135.26     19.18 o
  -1   9  10      234.74      242.49     22.32 o
   0   9  10     2368.91     2376.32     53.16 o
   1   9  10        5.89       12.58     10.94 o
   2   9  10        6.53        1.38     10.13 o
   3   9  10       22.85       13.55     12.87 o
   4   9  10        1.19       10.41     18.25 o
  -4  10  10        8.41       24.57     25.26 o
  -3  10  10      116.07      104.77     25.20 o
  -2  10  10       66.83       66.02     15.49 o
  -1  10  10      152.07      170.87     18.52 o
   0  10  10      268.92      259.82     23.47 o
   1  10  10       77.59       78.67     16.28 o
   2  10  10      189.54      204.34     23.58 o
   3  10  10       38.80       44.12     15.36 o
  -4  11  10        7.82        4.13     24.09 o
  -3  11  10        5.11        6.21     15.29 o
  -2  11  10       20.49        8.38     11.58 o
  -1  11  10      782.91      778.29     32.21 o
   0  11  10      145.66      143.06     18.84 o
   1  11  10      127.92      136.93     19.85 o
   2  11  10       92.79       81.36     17.38 o
   3  11  10       32.36       11.38     13.97 o
  -3  12  10       45.18       54.74     20.44 o
  -2  12  10      109.74       92.10     18.75 o
  -1  12  10      450.52      458.92     31.29 o
   0  12  10      102.44       88.88     16.61 o
   1  12  10        0.69        4.05     13.23 o
   2  12  10       67.78       68.82     16.90 o
   3  12  10       22.35       12.11     14.73 o
  -3  13  10       11.58       17.54     17.37 o
  -2  13  10       57.81       42.43     18.10 o
  -1  13  10      221.45      242.06     23.98 o
   0  13  10       26.57       20.00     11.83 o
   1  13  10        5.98        0.58     12.58 o
   2  13  10       21.80       11.38     14.39 o
   3  13  10        3.05        3.94     14.63 o
  -3  14  10       27.00       30.52     19.64 o
  -2  14  10      158.74      150.06     26.04 o
  -1  14  10        0.17       -1.44     10.58 o
   0  14  10        8.94        8.98     11.26 o
   1  14  10      175.90      156.20     24.88 o
   2  14  10       90.05       80.29     19.84 o
   3  14  10       43.71       51.62     19.43 o
  -3  15  10        3.35        1.19     17.84 o
  -2  15  10       81.77       78.36     23.85 o
  -1  15  10       66.51       81.98     19.97 o
   0  15  10      118.42      132.47     20.15 o
   1  15  10        4.99       13.81     14.35 o
   2  15  10       14.83       15.04     15.78 o
   3  15  10        6.44        1.22     16.31 o
  -3  16  10       65.16       55.66     23.19 o
  -2  16  10        0.04       -1.84     16.18 o
  -1  16  10       13.26       28.79     16.38 o
   0  16  10       19.15       16.59     14.02 o
   1  16  10      220.62      220.55     28.16 o
   2  16  10       32.09       34.79     19.59 o
   3  16  10       16.23        0.63     17.73 o
  -3  17  10        6.76       11.58     19.31 o
  -2  17  10        5.80        2.11     17.59 o
  -1  17  10       19.34       15.60     15.60 o
   0  17  10       77.24       84.60     19.77 o
   1  17  10        3.08        6.39     14.23 o
   2  17  10       62.56       47.02     20.91 o
  -2  18  10        1.56       -2.50     17.80 o
  -1  18  10       11.14        9.75     16.05 o
   0  18  10       18.31       15.90     14.99 o
   1  18  10        0.69       -0.46     13.75 o
   2  18  10       17.25       13.39     19.29 o
  -2  19  10        1.99       13.94     20.86 o
  -1  19  10       14.90       21.01     20.05 o
   0  19  10       81.12       52.53     22.86 o
   1  19  10       26.31       21.34     16.75 o
   2  19  10        2.62       -3.27     17.58 o
  -2  20  10       29.73       52.96     26.00 o
  -1  20  10       48.30       21.01     20.61 o
   0  20  10        0.38       11.78     18.96 o
   1  20  10       27.68       24.19     17.39 o
   2  20  10       46.80       56.60     23.88 o
  -1  21  10       64.68       41.32     23.52 o
   0  21  10       45.36       53.56     24.49 o
   1  21  10       11.64       21.23     18.26 o
  -1  22  10        0.11       10.81     20.79 o
   0  22  10        3.49       -6.21     19.14 o
   1  22  10        0.01       -4.69     18.27 o
  -4   1  11       32.72       29.88     20.26 o
  -3   1  11       37.02       26.34     16.17 o
  -2   1  11      265.83      268.69     21.24 o
  -1   1  11        0.26        1.63      7.86 o
   0   1  11        4.54       -1.03      7.06 o
   1   1  11      107.91      101.74     11.36 o
   2   1  11       56.77       56.20      9.41 o
   3   1  11       63.10       82.11     16.28 o
   4   1  11       59.00       64.08     20.83 o
  -4   2  11        7.78       10.13     17.81 o
  -3   2  11      203.71      200.04     30.27 o
  -2   2  11        0.47        4.56      8.80 o
  -1   2  11      140.03      104.80     13.79 o
   0   2  11       75.36       79.20     12.32 o
   1   2  11      319.54      269.99     26.36 o
   2   2  11      362.99      364.05     18.88 o
   3   2  11       19.66       21.14     11.35 o
   4   2  11       24.60       16.89     17.72 o
  -4   3  11        3.26       14.27     18.34 o
  -3   3  11        1.05        8.06     14.82 o
  -2   3  11      347.08      333.81     23.52 o
  -1   3  11      107.64      101.72     14.69 o
   0   3  11      104.28      115.15     13.97 o
   1   3  11        0.22       -2.58      6.29 o
   2   3  11      224.43      221.10     15.64 o
   3   3  11      207.41      215.06     22.03 o
   4   3  11        2.89       -0.28     15.84 o
  -4   4  11        0.55        4.21     20.07 o
  -3   4  11       11.28       21.50     15.87 o
  -2   4  11      154.87      143.28     17.72 o
  -1   4  11        1.73        0.71      8.61 o
   0   4  11      208.11      229.11     17.03 o
   1   4  11      392.83      391.50     21.14 o
   2   4  11        0.01       -2.81      7.10 o
   3   4  11        4.17        0.92     10.72 o
   4   4  11        4.58      -10.74     15.76 o
  -4   5  11        0.03        0.75     20.08 o
  -3   5  11       22.54       19.50     15.79 o
  -2   5  11       91.22       91.51     15.15 o
  -1   5  11        2.72       -2.03      8.61 o
   0   5  11        1.50        3.58      7.21 o
   1   5  11      203.14      191.83     16.86 o
   2   5  11       51.36       38.39      9.45 o
   3   5  11       16.99       15.94     11.37 o
   4   5  11        0.33      -12.24     14.97 o
  -4   6  11       12.37       13.20     22.42 o
  -3   6  11       34.18       33.75     16.11 o
  -2   6  11       16.37       10.44     10.73 o
  -1   6  11       66.69       56.33     12.67 o
   0   6  11       74.53       44.43      9.65 o
   1   6  11      154.07      154.02     16.45 o
   2   6  11      204.60      227.19     17.04 o
   3   6  11       22.40        8.05     11.20 o
   4   6  11        0.06       -8.13     16.11 o
  -4   7  11        1.07       -2.98     21.66 o
  -3   7  11        1.57        8.34     15.47 o
  -2   7  11       25.13       20.07     13.07 o
  -1   7  11      417.64      453.30     32.51 o
   0   7  11      631.93      628.33     30.61 o
   1   7  11        0.08       -2.69      8.25 o
   2   7  11      164.59      180.10     16.49 o
   3   7  11        9.17       17.13     14.46 o
   4   7  11       17.25       25.38     21.17 o
  -4   8  11       11.18        8.05     25.00 o
  -3   8  11        9.69        0.82     16.26 o
  -2   8  11        2.81       -7.84     10.51 o
  -1   8  11       69.48       53.48     13.79 o
   0   8  11      244.27      240.83     22.65 o
   1   8  11      995.10      944.07     34.80 o
   2   8  11       58.34       44.84     12.59 o
   3   8  11       17.98       11.72     14.14 o
  -4   9  11        3.03        7.87     23.62 o
  -3   9  11        2.69       13.41     18.04 o
  -2   9  11        8.51        8.03     12.46 o
  -1   9  11        3.67        1.62      9.85 o
   0   9  11       22.91       15.07     10.53 o
   1   9  11        0.36        1.81      9.83 o
   2   9  11        6.13       -0.80     10.84 o
   3   9  11       26.01       33.08     16.28 o
  -4  10  11        3.91      -17.23     33.22 o
  -3  10  11        3.40       -3.51     17.14 o
  -2  10  11       26.03       19.50     14.06 o
  -1  10  11      275.76      305.20     25.97 o
   0  10  11       44.87       46.88     12.96 o
   1  10  11      246.34      245.47     23.99 o
   2  10  11       26.26       23.62     13.55 o
   3  10  11       23.58       32.06     16.09 o
  -3  11  11       27.54       20.71     19.51 o
  -2  11  11       28.70       21.32     14.35 o
  -1  11  11      134.50      143.40     19.72 o
   0  11  11      226.12      278.58     25.61 o
   1  11  11       45.38       38.03     14.45 o
   2  11  11       48.88       48.21     16.57 o
   3  11  11        1.42        3.44     14.80 o
  -3  12  11       52.73       85.63     27.19 o
  -2  12  11       61.05       49.97     17.22 o
  -1  12  11       21.23        7.22     10.96 o
   0  12  11       14.17       11.77     11.30 o
   1  12  11      110.39      117.94     22.27 o
   2  12  11      206.68      195.17     26.58 o
   3  12  11        6.33       11.05     15.97 o
  -3  13  11        0.06        0.53     18.42 o
  -2  13  11      283.72      269.87     33.26 o
  -1  13  11       56.92       75.68     16.55 o
   0  13  11       56.45       59.96     15.33 o
   1  13  11        1.04       -0.01     12.93 o
   2  13  11       14.33       16.78     14.88 o
   3  13  11       84.73       75.16     22.03 o
  -3  14  11       21.73       26.49     22.02 o
  -2  14  11        0.02        7.10     16.71 o
  -1  14  11        5.40        3.82     11.90 o
   0  14  11        2.59        0.39     11.64 o
   1  14  11        0.02        3.58     13.82 o
   2  14  11       31.73       32.82     17.11 o
   3  14  11        4.88       -3.27     16.05 o
  -3  15  11        5.62        5.26     21.05 o
  -2  15  11       18.58       10.22     18.24 o
  -1  15  11        0.75        7.47     14.96 o
   0  15  11        2.09        3.95     12.15 o
   1  15  11      210.48      229.28     31.29 o
   2  15  11       42.36       38.77     19.49 o
   3  15  11       14.00       10.30     17.26 o
  -3  16  11       45.89       50.68     28.88 o
  -2  16  11        0.01       -6.26     16.94 o
  -1  16  11       90.62       82.12     22.07 o
   0  16  11        3.32       -1.94     12.37 o
   1  16  11        8.75        4.54     13.31 o
   2  16  11       51.20       31.16     19.11 o
  -2  17  11       74.01      101.10     28.40 o
  -1  17  11       30.93       44.33     19.18 o
   0  17  11       80.91       95.41     21.53 o
   1  17  11       32.33       25.16     16.51 o
   2  17  11        0.00       -4.62     17.53 o
  -2  18  11        0.05       -4.61     18.59 o
  -1  18  11        0.01       -4.94     16.02 o
   0  18  11      106.39      100.39     22.36 o
   1  18  11       75.06      100.27     22.88 o
   2  18  11        0.11      -12.74     16.36 o
  -2  19  11        0.92        6.12     20.87 o
  -1  19  11       73.30       75.49     25.79 o
   0  19  11       25.23       27.79     20.55 o
   1  19  11       13.68        7.64     16.60 o
   2  19  11        2.49       -4.41     19.15 o
  -1  20  11       15.71       26.59     22.51 o
   0  20  11        8.03       18.92     21.30 o
   1  20  11        0.03        5.26     17.03 o
  -1  21  11       11.13       17.37     22.24 o
   0  21  11       13.41       21.61     21.57 o
   1  21  11        0.07       -3.33     17.14 o
   0  22  11       14.36        0.75     21.41 o
  -4   0  12       56.79       63.80     32.72 o
  -3   0  12        7.55       11.60     22.64 o
  -2   0  12      480.47      431.36     38.75 o
  -1   0  12      117.75      136.63     23.26 o
   0   0  12      189.61      234.98     27.21 o
   1   0  12       32.20       26.77     14.50 o
   2   0  12       53.39       45.67     17.89 o
   3   0  12        8.45        4.36     16.31 o
   4   0  12       65.35       42.42     32.16 o
  -4   1  12        0.00       12.30     19.30 o
  -3   1  12      101.65       89.37     22.51 o
  -2   1  12       71.44       78.20     13.87 o
  -1   1  12       55.79       52.30     11.94 o
   0   1  12        0.14        1.70      8.10 o
   1   1  12       55.32       56.47     11.42 o
   2   1  12      124.73      132.39     15.49 o
   3   1  12      110.23      115.37     17.86 o
   4   1  12        0.01       11.94     18.09 o
  -4   2  12        5.06       11.48     18.96 o
  -3   2  12        8.64        1.19     15.11 o
  -2   2  12       96.75       76.65     14.53 o
  -1   2  12      286.37      256.08     20.97 o
   0   2  12        3.55       -3.50      7.92 o
   1   2  12       94.15       98.06     13.46 o
   2   2  12       33.72       27.05      8.91 o
   3   2  12       36.46       21.48     13.74 o
   4   2  12        2.95       12.80     17.74 o
  -4   3  12        0.09        2.16     18.89 o
  -3   3  12      146.98      121.15     25.27 o
  -2   3  12        3.77       12.57     10.32 o
  -1   3  12      174.75      179.58     21.19 o
   0   3  12       54.94       64.16     12.10 o
   1   3  12       22.12       32.82     10.66 o
   2   3  12        4.72        5.06      7.45 o
   3   3  12       30.21       22.02     12.07 o
   4   3  12        3.86       10.56     24.63 o
  -4   4  12       13.18       26.65     22.80 o
  -3   4  12        1.58       10.87     15.60 o
  -2   4  12       32.97       35.13     12.53 o
  -1   4  12      807.59      806.33     32.15 o
   0   4  12       74.00       85.29     13.74 o
   1   4  12      104.33      128.06     16.00 o
   2   4  12       68.61       67.29     10.92 o
   3   4  12       34.88       27.96     14.79 o
  -4   5  12       15.66        5.61     23.27 o
  -3   5  12        1.14       11.77     16.76 o
  -2   5  12       64.55       95.12     16.11 o
  -1   5  12      292.14      304.13     24.08 o
   0   5  12      666.41      686.99     29.55 o
   1   5  12      227.12      248.46     20.33 o
   2   5  12      157.20      154.86     14.76 o
   3   5  12        1.02       -2.02     12.88 o
  -4   6  12        0.22       14.29     24.50 o
  -3   6  12       19.36        5.61     18.43 o
  -2   6  12        6.76        0.11     11.95 o
  -1   6  12       16.32       14.89     11.49 o
   0   6  12     1419.47     1476.92     45.63 o
   1   6  12        2.06       -4.81      9.05 o
   2   6  12       33.31       25.93      9.94 o
   3   6  12        0.88        6.97     14.28 o
  -4   7  12        0.41       -6.67     22.99 o
  -3   7  12        7.16        7.69     15.66 o
  -2   7  12       24.22       35.29     14.83 o
  -1   7  12      120.73      102.75     18.49 o
   0   7  12      105.96      114.81     17.74 o
   1   7  12      271.03      257.91     22.99 o
   2   7  12        3.71        0.48      8.86 o
   3   7  12        0.31       -2.75     13.06 o
  -3   8  12        1.24        1.46     16.68 o
  -2   8  12        0.29        8.32     12.67 o
  -1   8  12       42.89       41.30     14.83 o
   0   8  12      427.74      489.69     33.39 o
   1   8  12       10.05        3.33     10.14 o
   2   8  12       55.33       37.27     12.96 o
   3   8  12        0.57       -8.78     13.25 o
  -3   9  12       10.28        6.89     19.32 o
  -2   9  12       66.65       84.48     19.41 o
  -1   9  12      334.71      342.03     30.53 o
   0   9  12       72.95       77.53     15.56 o
   1   9  12      854.02      848.71     39.57 o
   2   9  12        0.68       -2.86     11.43 o
   3   9  12        4.73        3.39     14.48 o
  -3  10  12        2.58        2.44     18.49 o
  -2  10  12       76.65       72.24     19.09 o
  -1  10  12       34.14       40.27     15.97 o
   0  10  12      307.12      333.08     27.48 o
   1  10  12        2.66        6.33     11.35 o
   2  10  12        1.26        8.84     13.44 o
   3  10  12       35.27       18.43     16.54 o
  -3  11  12       17.47       13.40     18.86 o
  -2  11  12       21.47       30.70     15.97 o
  -1  11  12       12.20       21.00     15.02 o
   0  11  12       46.45       37.65     13.75 o
   1  11  12      126.68      118.95     19.55 o
   2  11  12      191.41      188.68     26.89 o
   3  11  12       42.81       48.90     18.89 o
  -3  12  12        0.01        3.34     20.29 o
  -2  12  12        2.37        1.97     16.50 o
  -1  12  12       38.32       28.69     16.94 o
   0  12  12      184.81      152.48     21.24 o
   1  12  12        1.79        1.28     12.73 o
   2  12  12        2.87        7.93     14.33 o
   3  12  12       13.68       16.03     16.54 o
  -3  13  12        7.45        2.52     21.42 o
  -2  13  12       45.74       64.98     27.37 o
  -1  13  12       38.42       26.45     13.56 o
   0  13  12       82.66       74.82     17.18 o
   1  13  12       11.77        5.32     13.24 o
   2  13  12       32.06       41.08     18.03 o
   3  13  12        0.14       -9.97     15.76 o
  -3  14  12        4.55        3.22     21.05 o
  -2  14  12       10.93        2.03     20.00 o
  -1  14  12       92.46       70.45     17.91 o
   0  14  12       17.70       29.13     14.21 o
   1  14  12       69.49       67.73     18.86 o
   2  14  12      111.20      106.45     23.20 o
  -3  15  12       84.49       99.73     34.26 o
  -2  15  12       42.39       46.10     25.26 o
  -1  15  12       14.68        9.96     15.56 o
   0  15  12        0.02       -9.06     12.87 o
   1  15  12       40.63       33.21     17.27 o
   2  15  12        6.36       14.21     18.87 o
  -2  16  12        9.83       11.34     23.19 o
  -1  16  12        0.30        5.03     15.72 o
   0  16  12       64.07       77.32     20.41 o
   1  16  12       32.97       37.93     18.02 o
   2  16  12        1.06       -7.46     17.52 o
  -2  17  12        4.69       26.03     24.80 o
  -1  17  12       24.74        5.86     17.18 o
   0  17  12        5.92       -1.17     14.16 o
   1  17  12       18.17       19.75     16.27 o
   2  17  12        3.05       -1.54     18.15 o
  -2  18  12       25.62       23.28     24.97 o
  -1  18  12        2.02       17.33     21.17 o
   0  18  12       53.17       54.96     19.67 o
   1  18  12        2.86       -1.40     13.65 o
   2  18  12        4.60       15.57     20.32 o
  -1  19  12       42.54       52.23     25.02 o
   0  19  12        1.01        6.53     19.03 o
   1  19  12        5.68        8.48     16.27 o
  -1  20  12       76.80       93.45     28.82 o
   0  20  12       75.19       75.96     28.02 o
   1  20  12       42.10       46.71     20.50 o
   0  21  12        0.00       25.82     31.89 o
  -4   1  13        1.59       -6.56     19.26 o
  -3   1  13       18.60       -0.07     15.16 o
  -2   1  13        2.64       11.19     10.49 o
  -1   1  13        2.30        1.55      9.17 o
   0   1  13        5.95       12.61      9.24 o
   1   1  13       95.18       95.67     15.17 o
   2   1  13       14.39       18.69     10.26 o
   3   1  13       22.92       18.62     14.69 o
  -4   2  13        0.03       13.74     20.16 o
  -3   2  13        7.99        3.69     15.90 o
  -2   2  13      121.67      134.90     17.89 o
  -1   2  13       42.56       57.33     12.95 o
   0   2  13       62.65       74.01     13.65 o
   1   2  13       10.20       11.16      9.74 o
   2   2  13       95.10       98.94     15.56 o
   3   2  13       19.81       26.09     15.52 o
  -4   3  13       45.94       49.30     30.07 o
  -3   3  13        7.13        4.14     15.95 o
  -2   3  13       18.45       29.54     12.02 o
  -1   3  13      106.01      101.89     15.30 o
   0   3  13        6.23        7.26      9.09 o
   1   3  13       62.05       69.37     13.76 o
   2   3  13       17.30       16.82      9.57 o
   3   3  13        2.93        4.42     12.88 o
  -3   4  13        0.00        9.52     16.50 o
  -2   4  13       37.38       17.53     12.02 o
  -1   4  13      142.29      144.54     18.69 o
   0   4  13       22.23        7.37      9.68 o
   1   4  13        0.11        0.17      9.80 o
   2   4  13        5.40        4.20      8.74 o
   3   4  13       10.54       19.50     17.41 o
  -3   5  13       18.40       22.43     19.87 o
  -2   5  13        4.88       14.89     12.36 o
  -1   5  13       12.33       11.33     11.87 o
   0   5  13        7.67       14.19     11.42 o
   1   5  13       20.09       25.20     11.53 o
   2   5  13        2.11       -3.37      9.41 o
   3   5  13        0.67        2.00     17.89 o
  -3   6  13       14.78       10.20     19.27 o
  -2   6  13       78.10       81.21     17.78 o
  -1   6  13        1.75        4.54     10.62 o
   0   6  13        9.92        5.09     10.60 o
   1   6  13        0.26        4.17     10.70 o
   2   6  13        0.05        3.46     10.36 o
   3   6  13       25.36        9.73     17.36 o
  -3   7  13       75.18       84.18     26.25 o
  -2   7  13        5.89        2.59     12.55 o
  -1   7  13      120.01      116.59     20.86 o
   0   7  13       67.59       72.17     16.47 o
   1   7  13       95.89       77.11     16.03 o
   2   7  13       51.11       71.65     15.70 o
   3   7  13        0.86       10.81     16.78 o
  -3   8  13        5.68       -2.47     18.94 o
  -2   8  13       53.40       64.58     18.59 o
  -1   8  13       68.12       58.01     18.29 o
   0   8  13       10.17       22.00     12.94 o
   1   8  13       18.69       16.37     11.81 o
   2   8  13      123.26      127.78     18.46 o
   3   8  13        1.99      -10.52     14.28 o
  -3   9  13       19.68       24.51     21.80 o
  -2   9  13       15.61       15.58     14.95 o
  -1   9  13       17.23        9.03     14.31 o
   0   9  13       16.35       18.69     13.51 o
   1   9  13      145.91      151.95     23.22 o
   2   9  13       14.80       23.95     14.61 o
   3   9  13        0.45      -11.31     14.79 o
  -3  10  13       26.64       23.05     22.00 o
  -2  10  13       43.39       24.45     16.15 o
  -1  10  13        0.58        3.48     13.41 o
   0  10  13        4.12        3.63     12.33 o
   1  10  13       49.66       43.01     16.68 o
   2  10  13        9.12        6.78     13.25 o
   3  10  13        7.54       -4.54     15.50 o
  -3  11  13       23.28       44.46     24.81 o
  -2  11  13       11.52       10.39     18.12 o
  -1  11  13       31.63       18.78     15.66 o
   0  11  13       10.42        6.91     12.59 o
   1  11  13       40.20       28.09     15.54 o
   2  11  13        0.05      -12.46     13.08 o
   3  11  13        0.19       -3.51     15.71 o
  -3  12  13       23.03       31.03     24.59 o
  -2  12  13       65.97       52.62     26.07 o
  -1  12  13      125.74      107.79     23.82 o
   0  12  13       83.06       77.01     19.39 o
   1  12  13       40.40       36.25     16.73 o
   2  12  13       48.18       40.47     18.61 o
   3  12  13       40.83       43.83     58.30 o
  -3  13  13        0.10        6.99     22.29 o
  -2  13  13       57.99       62.61     25.77 o
  -1  13  13        8.79        1.78     14.71 o
   0  13  13       38.89       45.87     17.33 o
   1  13  13       50.16       52.07     18.14 o
   2  13  13       15.91       16.97     16.53 o
  -2  14  13       24.07       10.66     22.94 o
  -1  14  13       41.60       43.46     19.83 o
   0  14  13       42.51       46.43     17.51 o
   1  14  13        0.39       -3.75     13.95 o
   2  14  13        2.74        7.84     18.61 o
  -2  15  13        1.33       -3.43     21.73 o
  -1  15  13        8.50        9.67     18.88 o
   0  15  13        0.44       -7.78     14.93 o
   1  15  13       15.16       -5.99     15.14 o
   2  15  13       24.76       22.90     21.35 o
  -2  16  13       17.38       10.17     23.64 o
  -1  16  13        9.70       -1.01     18.34 o
   0  16  13        4.50       -2.88     14.71 o
   1  16  13        9.15        1.05     16.26 o
   2  16  13        9.98       -3.55     19.72 o
  -2  17  13        4.01       10.32     24.61 o
  -1  17  13       16.83        8.10     20.17 o
   0  17  13       38.34       35.74     18.54 o
   1  17  13       89.47      116.49     23.68 o
  -1  18  13       33.43       45.99     27.38 o
   0  18  13       18.99       28.30     18.77 o
   1  18  13        2.07        0.30     16.03 o
  -1  19  13        1.89       12.27     23.91 o
   0  19  13       35.11       56.84     26.62 o
  -3   0  14       46.97       32.85     27.49 o
  -2   0  14        0.46        3.55     15.35 o
  -1   0  14       38.95       67.60     19.76 o
   0   0  14       88.17       88.84     21.68 o
   1   0  14      166.93      166.00     27.45 o
   2   0  14        4.25        6.93     14.80 o
   3   0  14        2.24       -2.89     19.66 o
  -3   1  14        0.04        4.18     16.33 o
  -2   1  14       15.52        8.99     11.37 o
  -1   1  14        0.98        3.14     10.02 o
   0   1  14      181.33      215.03     20.83 o
   1   1  14       62.36       79.85     14.96 o
   2   1  14        0.11       -5.54     10.10 o
   3   1  14        3.00      -12.85     12.85 o
  -3   2  14        0.04       -8.92     15.11 o
  -2   2  14       36.83       50.11     14.25 o
  -1   2  14       33.79       21.95     11.10 o
   0   2  14      126.48      128.87     17.88 o
   1   2  14       52.52       37.98     12.31 o
   2   2  14        6.67        8.20     11.57 o
   3   2  14        0.01       -6.82     13.10 o
  -3   3  14        4.42        4.97     17.85 o
  -2   3  14        9.28        9.40     11.76 o
  -1   3  14       63.65       55.03     13.64 o
   0   3  14       16.21       27.23     11.28 o
   1   3  14        6.57        3.88     10.25 o
   2   3  14       28.97       26.08     12.88 o
   3   3  14        4.74        6.40     16.74 o
  -3   4  14       14.57       20.93     20.27 o
  -2   4  14        3.03       10.39     12.86 o
  -1   4  14      149.93      138.55     20.51 o
   0   4  14       96.99       96.06     16.37 o
   1   4  14        0.16       12.49     11.10 o
   2   4  14       50.25       40.66     14.44 o
   3   4  14       11.50        1.92     19.25 o
  -3   5  14       14.97       17.57     21.87 o
  -2   5  14        0.01        8.80     13.03 o
  -1   5  14      116.32      138.76     21.16 o
   0   5  14       77.66       70.64     16.65 o
   1   5  14       54.33       25.07     13.31 o
   2   5  14       27.29       14.43     12.13 o
   3   5  14        1.16       -5.30     18.36 o
  -3   6  14        9.30       15.35     21.24 o
  -2   6  14      186.63      188.87     24.60 o
  -1   6  14        2.41       -4.87     11.01 o
   0   6  14        4.00        7.00     11.59 o
   1   6  14      139.40      146.32     21.53 o
   2   6  14        4.46        4.24     11.51 o
   3   6  14       32.91       48.66     23.39 o
  -3   7  14        7.73       -8.94     18.56 o
  -2   7  14        3.71        9.70     14.04 o
  -1   7  14        1.46        2.21     14.24 o
   0   7  14        1.89        2.00     11.67 o
   1   7  14       36.54       39.32     14.94 o
   2   7  14       25.97       23.03     14.79 o
   3   7  14        0.26        5.27     20.72 o
  -3   8  14        2.06        2.76     22.65 o
  -2   8  14        6.82       10.06     14.47 o
  -1   8  14        5.15       -1.20     14.03 o
   0   8  14       22.54       17.50     13.06 o
   1   8  14        4.95       -2.92     11.86 o
   2   8  14       30.57       31.92     16.18 o
   3   8  14        2.98      -11.64     21.28 o
  -3   9  14        5.01       10.19     21.28 o
  -2   9  14       11.32        6.01     15.07 o
  -1   9  14       90.63       94.07     22.71 o
   0   9  14       94.02      110.36     21.71 o
   1   9  14       11.30        7.22     13.25 o
   2   9  14        0.29        0.87     14.61 o
   3   9  14       16.46       13.13     20.20 o
  -3  10  14       26.73       27.10     22.65 o
  -2  10  14       74.89      104.51     24.96 o
  -1  10  14        0.02       -1.63     14.30 o
   0  10  14        3.74        1.67     13.45 o
   1  10  14       60.63       56.79     18.92 o
   2  10  14       10.84       -3.39     15.39 o
  -3  11  14        0.92       14.43     22.25 o
  -2  11  14        0.69       21.77     20.28 o
  -1  11  14        5.20        3.90     15.49 o
   0  11  14      151.38      163.84     25.95 o
   1  11  14       44.10       70.17     22.22 o
   2  11  14       12.33       18.29     17.55 o
  -2  12  14        1.05        0.39     19.86 o
  -1  12  14       47.62       41.10     18.80 o
   0  12  14        0.51       -3.62     13.63 o
   1  12  14        0.82        9.73     16.27 o
   2  12  14       27.41       27.73     17.96 o
  -2  13  14        2.00       -8.18     20.71 o
  -1  13  14       32.77       37.47     19.22 o
   0  13  14        5.11        3.18     14.90 o
   1  13  14        7.10       -3.55     15.38 o
   2  13  14       17.83       17.62     17.79 o
  -2  14  14        9.88        7.69     23.42 o
  -1  14  14       43.70       55.59     21.59 o
   0  14  14        1.88        0.19     14.19 o
   1  14  14       26.70       25.95     19.27 o
   2  14  14       53.22       48.43     23.51 o
  -2  15  14       34.51       53.68     28.90 o
  -1  15  14       13.04       13.32     21.16 o
   0  15  14      197.91      229.69     33.67 o
   1  15  14       31.07        6.17     18.50 o
  -1  16  14        5.79       -1.32     19.08 o
   0  16  14        5.04        6.60     18.54 o
   1  16  14       33.01       15.30     19.99 o
  -1  17  14       66.03       86.96     29.40 o
   0  17  14        1.28        2.02     18.02 o
   1  17  14        2.21       24.57     18.57 o
   0  18  14        1.53        5.10     21.80 o
  -3   1  15        0.18       -9.71     16.75 o
  -2   1  15        0.11        1.83     11.65 o
  -1   1  15       42.57       57.69     14.62 o
   0   1  15       98.28       85.72     16.23 o
   1   1  15        9.89       19.57     12.32 o
   2   1  15       17.47       16.48     12.49 o
   3   1  15        4.02       -2.62     15.44 o
  -3   2  15        5.17       21.75     19.69 o
  -2   2  15       35.43       42.11     14.16 o
  -1   2  15        4.82        9.98     11.18 o
   0   2  15        9.80       17.84     12.34 o
   1   2  15      167.76      149.78     19.62 o
   2   2  15       24.33       22.04     13.91 o
   3   2  15        0.37       -7.66     14.91 o
  -3   3  15       26.81       21.44     22.53 o
  -2   3  15       19.65       28.32     14.18 o
  -1   3  15       79.50      105.19     18.37 o
   0   3  15       43.88       69.08     16.98 o
   1   3  15       85.32       75.80     16.73 o
   2   3  15        7.78        2.95     13.20 o
   3   3  15        6.08        2.90     22.94 o
  -3   4  15       25.91       15.36     21.93 o
  -2   4  15        5.78       10.29     14.28 o
  -1   4  15       37.08       36.40     14.25 o
   0   4  15       14.25       23.34     13.60 o
   1   4  15        2.26        5.74     12.14 o
   2   4  15       20.31       19.90     14.70 o
   3   4  15        7.50       -6.62     21.97 o
  -3   5  15        5.88       22.49     23.00 o
  -2   5  15       45.06       24.37     15.32 o
  -1   5  15        0.06      -11.77     11.77 o
   0   5  15        8.64       12.92     12.56 o
   1   5  15        1.53       -1.07     12.22 o
   2   5  15       11.94        4.53     13.76 o
   3   5  15        0.34       -4.91     19.58 o
  -3   6  15        0.59        5.27     21.27 o
  -2   6  15        3.46        8.25     14.60 o
  -1   6  15        3.96       -8.51     12.85 o
   0   6  15       30.30       22.39     14.16 o
   1   6  15       33.26       40.15     15.56 o
   2   6  15       22.52       16.05     14.55 o
  -3   7  15        5.36       13.14     21.74 o
  -2   7  15       99.48      110.33     21.74 o
  -1   7  15       35.77       26.17     17.79 o
   0   7  15        2.58       -4.14     11.87 o
   1   7  15       40.33       46.96     16.34 o
   2   7  15        0.27       11.54     15.08 o
  -3   8  15       84.78       50.26     29.69 o
  -2   8  15       11.60        9.09     15.05 o
  -1   8  15        2.27       10.89     16.44 o
   0   8  15       63.47       64.46     18.11 o
   1   8  15        4.50       -6.06     12.36 o
   2   8  15      103.23      102.46     22.20 o
  -2   9  15       29.17       36.24     19.83 o
  -1   9  15       55.21       56.41     19.84 o
   0   9  15       20.86       31.61     17.96 o
   1   9  15        5.50       15.43     15.55 o
   2   9  15       25.32       17.27     17.20 o
  -2  10  15       38.92       17.87     21.49 o
  -1  10  15       11.41       15.87     17.08 o
   0  10  15        1.52        1.88     14.89 o
   1  10  15       35.39       28.79     18.00 o
   2  10  15       51.54       37.84     19.89 o
  -2  11  15       34.61       42.55     23.52 o
  -1  11  15        6.57       13.67     17.11 o
   0  11  15        0.02       -6.94     14.71 o
   1  11  15       13.60        2.79     16.09 o
   2  11  15        0.34       12.20     17.88 o
  -2  12  15        0.57        1.34     22.22 o
  -1  12  15       13.38        5.74     17.31 o
   0  12  15       40.08       30.60     18.26 o
   1  12  15       88.28       77.81     23.69 o
   2  12  15       25.51       22.32     18.86 o
  -2  13  15        2.65       15.97     24.00 o
  -1  13  15      129.19      137.05     28.67 o
   0  13  15       36.09       28.11     18.50 o
   1  13  15        0.34        0.77     17.87 o
  -2  14  15        0.04       47.66     58.72 o
  -1  14  15        4.78        3.66     17.98 o
   0  14  15       25.86       43.02     20.71 o
   1  14  15       42.16       20.58     20.66 o
  -1  15  15        2.20       14.36     21.92 o
   0  15  15        0.73       -2.66     17.52 o
   1  15  15        3.34       11.87     20.04 o
  -1  16  15        3.06       15.68     23.42 o
   0  16  15        4.02       -0.30     19.54 o
  -3   0  16        0.02       -5.10     25.95 o
  -2   0  16       13.08        4.33     18.17 o
  -1   0  16       13.91       25.17     18.99 o
   0   0  16      279.76      304.57     38.06 o
   1   0  16      149.70      162.89     30.76 o
   2   0  16        0.19        6.53     17.99 o
  -3   1  16        8.53        0.98     20.81 o
  -2   1  16       20.79       31.21     14.61 o
  -1   1  16       17.93       22.96     13.16 o
   0   1  16       26.95       39.26     14.27 o
   1   1  16       41.29       31.50     13.52 o
   2   1  16       41.84       31.05     13.98 o
  -3   2  16       15.03       15.64     23.56 o
  -2   2  16        0.75        6.06     13.86 o
  -1   2  16       62.56       76.61     17.69 o
   0   2  16       29.23       33.34     13.90 o
   1   2  16        3.26       10.38     12.89 o
   2   2  16       14.48        9.46     13.48 o
  -3   3  16        6.37       29.45     25.14 o
  -2   3  16        2.86        7.42     14.27 o
  -1   3  16        4.86       12.76     13.15 o
   0   3  16       40.36       47.88     16.43 o
   1   3  16        9.29       12.69     14.36 o
   2   3  16       11.24       10.78     14.72 o
  -3   4  16        9.00        8.28     21.90 o
  -2   4  16        4.44        7.61     14.57 o
  -1   4  16        5.84        3.11     12.98 o
   0   4  16      154.30      155.45     25.10 o
   1   4  16       14.17       22.21     14.76 o
   2   4  16       24.84        4.35     14.38 o
  -2   5  16      157.69      181.15     26.75 o
  -1   5  16       70.33       59.25     18.01 o
   0   5  16        1.29       10.07     14.85 o
   1   5  16       37.52       41.95     17.03 o
   2   5  16        5.17        4.43     16.47 o
  -2   6  16        0.57        9.08     15.76 o
  -1   6  16      122.68      124.71     24.83 o
   0   6  16       57.57       72.50     18.89 o
   1   6  16       25.09       16.47     14.83 o
   2   6  16        5.12        9.48     17.00 o
  -2   7  16        4.79        8.80     16.37 o
  -1   7  16        4.56       10.72     16.96 o
   0   7  16        0.01        0.66     13.67 o
   1   7  16        2.28        5.54     14.32 o
   2   7  16        0.01        1.25     17.58 o
  -2   8  16        0.00       -1.92     16.20 o
  -1   8  16        9.81       18.23     18.04 o
   0   8  16       19.60        8.44     14.07 o
   1   8  16        0.68        4.66     15.03 o
   2   8  16        0.46       -1.65     16.18 o
  -2   9  16       28.15       36.81     20.99 o
  -1   9  16       43.67       38.41     20.97 o
   0   9  16        7.36       12.79     15.88 o
   1   9  16       55.64       58.64     20.66 o
   2   9  16        0.37       19.49     18.81 o
  -2  10  16        3.90        8.61     21.05 o
  -1  10  16       98.22       97.16     26.36 o
   0  10  16       32.76       38.37     18.31 o
   1  10  16       28.82       24.33     20.11 o
   2  10  16        0.00        5.45     18.36 o
  -2  11  16        9.37       17.79     23.28 o
  -1  11  16        5.85        5.03     18.35 o
   0  11  16        2.11        4.14     16.58 o
   1  11  16       13.63       14.98     20.10 o
  -1  12  16        3.99       -1.35     17.50 o
   0  12  16       12.28       13.82     17.85 o
   1  12  16        1.24       -7.73     17.86 o
  -1  13  16        0.78        2.00     18.58 o
   0  13  16       13.08       16.84     18.90 o
   1  13  16        0.09        8.43     18.29 o
  -1  14  16        2.20       22.36     21.67 o
   0  14  16       42.30       33.94     21.96 o
  -2   1  17        0.24       12.41     15.68 o
  -1   1  17        3.30        6.90     13.84 o
   0   1  17       45.48       57.38     18.31 o
   1   1  17       13.67        6.09     13.46 o
   2   1  17       32.12       32.31     16.81 o
  -2   2  17       56.62       59.58     18.82 o
  -1   2  17      115.41      115.67     21.11 o
   0   2  17       10.15       -0.12     13.67 o
   1   2  17        8.22        8.86     14.66 o
   2   2  17       16.89       16.43     15.96 o
  -2   3  17        0.35       -0.50     14.94 o
  -1   3  17        6.21       -5.54     14.02 o
   0   3  17       47.52       35.06     17.24 o
   1   3  17      122.68      130.34     24.06 o
   2   3  17       60.41       52.22     18.42 o
  -2   4  17        6.73        5.74     16.19 o
  -1   4  17       29.99       38.71     17.50 o
   0   4  17       17.67       39.55     17.22 o
   1   4  17        0.00        9.80     16.28 o
   2   4  17        7.69       18.29     18.41 o
  -2   5  17        1.80       -1.00     15.43 o
  -1   5  17        0.06        4.00     15.31 o
   0   5  17        4.50        6.12     16.09 o
   1   5  17        0.01        7.70     14.72 o
   2   5  17        0.12       -8.46     16.48 o
  -2   6  17        6.95       -2.47     16.49 o
  -1   6  17       45.05       46.37     18.80 o
   0   6  17        7.12       12.33     16.37 o
   1   6  17       29.38       26.66     17.46 o
   2   6  17       54.46       30.87     21.54 o
  -2   7  17        2.70        3.94     17.68 o
  -1   7  17        0.02        1.68     17.20 o
   0   7  17       51.86       59.68     21.64 o
   1   7  17       43.94       41.38     19.04 o
  -2   8  17       71.81       55.30     22.15 o
  -1   8  17       59.14       76.61     24.97 o
   0   8  17       73.66       71.95     22.46 o
   1   8  17       25.79       39.96     18.56 o
  -1   9  17        8.95       -5.29     18.00 o
   0   9  17       12.75       13.03     17.09 o
   1   9  17        2.00        4.65     17.71 o
  -1  10  17       16.04       18.81     20.00 o
   0  10  17       13.97       25.98     19.36 o
   1  10  17       13.46        5.50     19.65 o
  -1  11  17        2.68        9.75     20.05 o
   0  11  17       31.26       35.45     20.55 o
   1  11  17        7.76       21.93     20.67 o
   0  12  17        0.50        2.01     17.68 o
  -2   0  18        8.62        7.62     24.33 o
  -1   0  18        0.53        6.21     23.33 o
   0   0  18        9.88        0.36     25.54 o
   1   0  18       90.00      129.09     43.95 o
  -2   1  18        3.73        1.62     16.66 o
  -1   1  18       23.34       23.44     17.44 o
   0   1  18       23.22       37.23     20.21 o
   1   1  18       26.84       34.57     20.53 o
  -2   2  18       41.99       51.04     19.92 o
  -1   2  18        0.94       10.67     16.29 o
   0   2  18       23.30       22.72     19.13 o
   1   2  18       10.87        3.94     16.07 o
  -1   3  18       11.86       14.57     16.65 o
   0   3  18        0.77       -1.40     14.98 o
   1   3  18        1.80        4.79     16.05 o
  -1   4  18        2.98        2.51     15.95 o
   0   4  18        0.00        2.19     15.72 o
   1   4  18       18.93       23.91     17.87 o
  -1   5  18      163.51      194.66     29.36 o
   0   5  18       66.11       91.45     23.06 o
   1   5  18        8.23        2.91     17.06 o
  -1   6  18       48.52       57.92     21.69 o
   0   6  18       13.05        6.25     18.44 o
   1   6  18       40.37       37.25     20.34 o
  -1   7  18        0.00       -3.59     16.88 o
   0   7  18       35.44       52.56     21.66 o
   1   7  18        2.51       -2.51     15.74 o
  -1   8  18        0.91        1.12     19.17 o
   0   8  18        6.81       -2.70     18.94 o
   0   9  18       90.87      111.50     29.83 o
  -1   1  19        0.06      -13.11     24.83 o
   0   1  19        5.86      -15.91     18.64 o
  -1   2  19        5.21       15.07     37.84 o
   0   2  19       40.17       45.82     22.34 o
   0   3  19        0.12        5.26     17.54 o
   0   4  19       10.64       21.97     21.66 o
 
